# Supplementary material for: Light-induced epigenetic modifications in the hypothalamus during avian embryonic development enhance phenotypic plasticity
Source: Front Cell Dev Biol. 2025 Jun 26;13:1573705. doi: 10.3389/fcell.2025.1573705 (PMC12241980; doi:10.3389/fcell.2025.1573705)
Supplement: Supplementary file 5 [file Table1.xlsx]

## Sheet: cont_W
Supplementary Table S1 - differentially expressed genes between all treatment groups and control. Padj<0.05
*DEGs with low log2FC < 0.5 are demarcated in red
Ensembl ID	Gene Name	baseMean	log2FoldChange	lfcSE	stat	pvalue	padj		CONT_1	CONT_2	CONT_3	CONT_4	W_1	W_2	W_3	W_4	G_1	G_2	G_3	G3D_1	G3D_2	G3D_3	G3D_4
ENSGALG00000045137	na	28.8599	-2.85897	0.680312	4.20243	2.64059e-05	0.0137055		5.5676	114.293	117.449	65.8132	16.0933	11.5082	4.73799	11.6951	4.86492	17.7011	18.6945	7.63767	23.5495	5.89233	7.40103
ENSGALG00000001299	na	131.788	-1.17732	0.309911	3.7989	0.000145339	0.0493231		122.487	90.8839	306.046	133.621	70.5628	61.0822	67.9112	81.0858	171.894	147.804	213.337	167.074	96.634	164.985	81.4113
ENSGALG00000003568	PPP1R16B	89.2826	-1.11909	0.290108	3.8575	0.000114551	0.0424425		88.3857	93.638	118.579	122.652	87.894	22.1312	50.5386	42.8819	88.3793	125.678	97.871	121.248	76.3327	103.116	99.9139
ENSGALG00000003403	ZNF385C	173.137	-0.814713	0.212432	3.83518	0.000125474	0.0451887		171.204	181.768	236.028	243.309	142.363	102.689	123.188	105.256	190.543	164.621	147.356	135.569	233.871	173.824	245.467
ENSGALG00000004203	PSMG3	712.708	-0.695093	0.133569	5.20401	1.95036e-07	0.000382423		752.322	855.135	814.24	812.693	491.463	455.018	522.758	522.38	925.956	569.091	887.437	750.401	568.435	997.277	766.006
ENSGALG00000028499	FAM63A	145.742	-0.69144	0.169276	4.08469	4.41348e-05	0.0196744		155.197	199.669	169.398	141.598	107.701	89.4101	118.45	99.0183	127.299	161.965	175.948	184.259	143.733	169.405	143.087
ENSGALG00000001056	ABHD11	155.018	-0.665874	0.14967	4.44896	8.62879e-06	0.00634468		183.731	185.899	162.622	188.465	113.891	138.984	99.4978	104.476	167.029	174.356	164.951	152.753	184.335	134.051	170.224
ENSGALG00000006043	RBBP6	565.635	-0.665662	0.169911	3.91771	8.93946e-05	0.0358533		537.273	623.106	706.955	521.52	334.245	216.001	644.367	383.598	764.603	449.609	662.004	721.759	472.613	720.338	726.534
ENSGALG00000043728	SCN8A	969.207	-0.609025	0.134396	4.53156	5.85497e-06	0.00532869		1014	1317.82	1261.45	978.224	970.547	571.871	816.514	667.399	1045.96	709.815	1142.56	960.436	879.451	1017.9	1184.16
ENSGALG00000037029	PDE4C	1387.27	-0.564033	0.131536	4.28805	1.80246e-05	0.0106027		1231.14	1566.37	1532.49	1820.83	1055.97	993.249	998.137	1107.91	1684.07	1308.11	1640.71	1744.25	1380.49	1377.33	1367.96
ENSGALG00000041792	C6orf106	482.45	-0.517132	0.136017	3.80196	0.000143556	0.0493231		501.084	621.729	581.6	401.859	423.377	279.739	396.412	375.022	514.059	575.287	547.638	529.863	434.447	614.276	440.361
ENSGALG00000007396	TAOK3	1474.26	-0.504398	0.1101	4.58127	4.62159e-06	0.00453096		1327.18	1653.81	1738.02	1418.97	1314.7	808.232	1336.11	944.182	1881.1	1315.19	1532.95	1757.62	1533.96	1808.95	1742.94
ENSGALG00000010798	DHCR24	561.108	-0.485154	0.121444	3.99486	6.47316e-05	0.0271981		602.693	618.286	626.773	678.075	461.753	407.214	484.854	453.769	667.304	677.068	520.146	639.654	544.074	500.848	534.107
ENSGALG00000006836	SNX21	816.923	-0.459778	0.104028	4.41975	9.88174e-06	0.00670704		787.12	831.725	949.759	943.323	683.345	631.182	626.994	608.924	891.901	769.999	862.145	1013.9	886.759	836.711	930.062
ENSGALG00000037065	SC5D	1758.6	-0.407153	0.0906367	4.49214	7.05115e-06	0.00541007		1732.92	1872.76	1998.9	1926.53	1530.1	1279.18	1520.9	1366.76	1817.86	1817.02	1981.61	1932.33	1776.77	2200.79	1624.53
ENSGALG00000031122	NTNG1	433.896	0.569122	0.139915	-4.06761	4.74968e-05	0.0204433		327.793	415.174	425.754	338.041	559.55	550.625	598.566	502.888	430.545	324.816	378.288	484.037	239.555	502.321	430.493
ENSGALG00000053490	na	671.915	0.644556	0.166729	-3.86588	0.000110689	0.0424425		470.462	647.892	598.54	699.016	899.985	1323.45	677.533	940.284	446.761	448.724	401.381	470.671	717.853	654.049	682.128
ENSGALG00000040532	na	801.384	0.822935	0.141616	-5.81102	6.20928e-09	2.1915e-05		705.693	733.268	670.817	584.342	1093.1	1183.58	1329.8	1160.15	445.951	615.999	609.22	726.533	518.9	889.742	753.671
ENSGALG00000013628	C6orf62	286.221	0.82516	0.19506	-4.2303	2.33381e-05	0.0128703		242.887	209.308	234.899	224.363	360.241	420.493	540.131	311.869	281.354	292.069	278.218	324.601	160.786	182.662	229.432
ENSGALG00000024486	na	367.028	0.900372	0.230799	-3.90111	9.57526e-05	0.0375499		496.908	245.8	297.011	353.995	548.409	670.133	811.776	527.838	287.03	249.586	167.151	194.76	228.186	144.362	282.473
ENSGALG00000015540	RAD23B	79.5914	0.939971	0.230256	-4.08228	4.45954e-05	0.0196744		75.1626	72.9825	62.1126	64.816	125.032	207.148	66.3319	150.477	59.1898	56.6436	58.2827	45.826	59.2797	41.2463	49.3402
ENSGALG00000002922	NOTCH2	170.598	1.07595	0.26129	-4.11782	3.82467e-05	0.0180854		153.109	97.0805	97.1216	90.7425	188.167	250.525	337.977	162.951	194.597	205.333	169.35	171.847	145.357	204.759	90.0458
ENSGALG00000028978	BTBD19	97.0067	1.37195	0.298714	-4.59286	4.37207e-06	0.00453096		40.3651	53.0156	24.8451	54.8443	61.8972	170.853	99.4978	127.866	150.812	109.747	108.868	139.387	112.875	70.708	129.518

## Sheet: connt_G
Ensembl ID	Gene Name	baseMean	log2FoldChange	lfcSE	stat	pvalue	padj	CONT_1	CONT_2	CONT_3	CONT_4	W_1	W_2	W_3	W_4	G_1	G_2	G_3	G3D_1	G3D_2	G3D_3	G3D_4
ENSGALG00000030024	USP15	7.87253	-4.26408	1.17106	3.64122	0.000271347	0.0464899	11.1352	7.57366	9.03457	16.9519	12.3794	21.246	1.57933	11.6951	0	1.77011	0	3.81883	10.5567	2.94617	7.40103
ENSGALG00000006052	WDR48	27.8341	-3.57095	0.739155	4.83112	1.35766e-06	0.00104168	55.676	30.2946	24.8451	31.9094	13.6174	71.7051	64.7525	56.1364	4.0541	3.54023	1.09967	12.4112	17.8651	0	29.6041
ENSGALG00000042522	ZDHHC7	33.7116	-2.32703	0.495539	4.69596	2.65363e-06	0.0017344	22.9664	26.8521	40.6555	101.711	55.7074	67.2789	52.1179	52.238	8.10819	9.73562	9.89707	15.2753	19.4892	8.8385	14.8021
ENSGALG00000006672	LARP4B	33.3881	-1.63598	0.41107	3.97981	6.89693e-05	0.0184409	67.5072	29.6061	55.3367	47.8642	22.283	42.4919	47.3799	47.56	17.0272	8.85057	21.9935	20.0489	30.0459	20.6232	22.2031
ENSGALG00000013775	CDH19	72.3443	-1.22343	0.328461	3.72473	0.000195524	0.0371013	108.568	124.621	109.544	104.703	65.611	146.066	60.0145	75.6281	65.6764	47.7931	30.7909	17.1847	64.964	29.4617	34.5381
ENSGALG00000015590	na	48.7279	-1.18726	0.275715	4.30612	1.66145e-05	0.00751784	63.3315	48.8845	70.0179	80.7708	51.9936	86.7544	48.9592	70.9501	25.1354	38.0574	23.0932	26.7318	46.2869	26.5155	23.4366
ENSGALG00000005195	OSBPL2	107.162	-1.05997	0.250369	4.23364	2.29939e-05	0.00904754	130.839	108.785	119.708	144.59	94.0837	239.902	143.719	214.41	62.4331	74.3447	43.987	58.2372	55.2194	53.031	64.1422
ENSGALG00000004096	na	174.243	-1.03705	0.206501	5.02203	5.11279e-07	0.000501252	233.839	179.014	171.657	190.459	243.875	246.099	191.099	187.901	73.7846	135.414	75.8775	171.847	172.155	167.931	172.691
ENSGALG00000034735	na	194.499	-0.988557	0.243029	4.06764	4.74914e-05	0.0144497	342.407	177.637	197.631	284.193	292.155	325.772	197.416	227.664	99.7308	111.517	160.552	149.889	137.237	92.8042	120.883
ENSGALG00000023506	na	63.8191	-0.978936	0.250719	3.90452	9.44142e-05	0.022215	67.5072	86.7528	86.9577	74.7877	75.5145	38.9509	60.0145	51.4583	37.2977	33.6321	50.585	100.244	45.4748	83.9657	64.1422
ENSGALG00000005092	HDAC11	258.246	-0.946259	0.212145	4.46043	8.17956e-06	0.00451077	421.746	291.93	292.494	367.956	299.582	539.116	214.789	454.549	202.705	235.425	98.9707	117.429	125.056	97.2235	114.716
ENSGALG00000005587	EIF4G2	433.999	-0.875416	0.213589	4.0986	4.15653e-05	0.0133364	734.227	315.34	417.849	552.432	404.807	1016.27	600.145	797.604	300.003	301.804	195.742	217.673	328.068	120.793	207.229
ENSGALG00000005357	COPB2	225.081	-0.854024	0.187628	4.55169	5.32161e-06	0.00313035	391.82	228.587	201.019	341.032	220.354	345.247	197.416	352.412	129.731	246.046	111.067	154.663	199.764	101.643	155.422
ENSGALG00000009500	VPS50	163.583	-0.842922	0.18309	4.60387	4.1472e-06	0.00252364	206.001	207.931	159.234	201.428	189.405	183.246	249.534	227.664	107.028	107.092	111.067	114.565	125.868	111.954	151.721
ENSGALG00000036229	MT-ND4	7686.71	-0.828898	0.193695	4.27941	1.8739e-05	0.00787351	11852.7	10225.8	7762.95	11739.7	10962	9724.46	7530.25	9057.45	5859.79	6025.46	5488.47	5057.09	6255.23	2430.59	5328.74
ENSGALG00000002066	NCOA4	210.901	-0.785615	0.194074	4.04801	5.16549e-05	0.0152903	311.786	199.669	179.562	230.346	227.782	449.706	216.368	346.954	145.947	165.506	87.974	116.474	270.413	70.708	144.32
ENSGALG00000009568	SPOCK3	168.534	-0.756842	0.187848	4.02902	5.60103e-05	0.0162035	260.981	152.162	159.234	236.329	207.974	247.87	154.774	230.783	107.839	157.54	91.273	126.021	216.005	78.0734	101.147
ENSGALG00000042182	na	328.666	-0.738152	0.143509	5.1436	2.6953e-07	0.000317093	448.192	463.37	354.607	417.814	474.132	413.411	415.364	453.769	265.138	283.218	208.938	174.712	182.711	179.716	194.894
ENSGALG00000017370	ARPP19	181.365	-0.729503	0.192741	3.78489	0.000153776	0.0301521	260.285	170.063	210.054	288.182	173.312	308.952	124.767	281.461	97.2983	199.138	128.662	95.4708	245.239	64.8157	72.7768
ENSGALG00000047664	na	137.324	-0.728819	0.188792	3.86042	0.00011319	0.0259411	167.724	126.687	137.777	239.321	146.077	221.312	126.346	215.189	102.974	104.437	89.0736	80.1955	121.808	81.0196	99.9139
ENSGALG00000014800	ATP6V1A	464.321	-0.723539	0.115595	6.25926	3.86797e-10	9.75114e-07	618.7	461.993	477.703	659.129	583.071	919.773	443.792	654.144	306.49	407.126	289.214	252.998	420.642	190.028	280.006
ENSGALG00000006723	na	466.644	-0.700095	0.16478	4.24867	2.15048e-05	0.00882545	756.498	514.32	452.858	798.733	345.386	606.395	494.33	536.414	372.977	466.425	310.108	283.548	459.621	235.693	366.351
ENSGALG00000023443	SMIM15	227.369	-0.666242	0.167216	3.98433	6.76721e-05	0.0183724	318.745	214.128	248.451	410.834	217.878	362.067	175.306	280.682	180.813	197.368	170.45	157.527	223.314	129.631	123.35
ENSGALG00000027891	na	1321.31	-0.664326	0.121326	5.47555	4.36165e-08	6.99728e-05	1668.89	1485.81	1153.04	1629.38	1491.72	2143.19	1569.85	1953.86	929.199	1088.62	790.666	1019.63	1101.95	904.473	889.357
ENSGALG00000010939	LIN7A	318.529	-0.649788	0.168796	3.84954	0.000118338	0.0262368	397.388	307.077	321.856	451.718	269.872	575.412	230.582	469.362	236.759	273.482	190.244	264.454	319.948	241.586	228.198
ENSGALG00000016578	na	348.394	-0.547204	0.148934	3.67415	0.000238646	0.0421138	406.435	344.946	396.392	524.511	361.479	455.018	372.722	416.345	269.192	269.942	311.208	269.228	343.497	259.263	225.731
ENSGALG00000007716	SLC37A4	308.605	-0.519165	0.131649	3.94355	8.02847e-05	0.0208351	347.279	364.224	342.184	349.009	320.627	366.493	383.777	389.056	264.327	238.965	229.832	223.402	291.526	244.532	273.838
ENSGALG00000039891	ANP32E	544.696	-0.423505	0.106139	3.99008	6.60508e-05	0.0182125	747.45	546.681	579.342	647.163	537.267	713.51	518.02	646.348	464.599	476.16	460.764	440.12	553.006	409.517	430.493
ENSGALG00000038128	UBE2D2	1138.26	-0.364987	0.0980944	3.72078	0.00019861	0.0372859	1385.64	1147.07	1325.82	1297.32	1219.37	1539.45	1258.73	1319.98	976.226	1095.7	928.125	818.185	999.634	766.003	996.672
ENSGALG00000007205	na	13735.6	0.318935	0.0812498	-3.92536	8.65991e-05	0.0218316	12745.6	14088.4	11894	12846.5	13756	12283.7	12682	13496.9	15605	16979.8	15669.3	13818.4	13277.8	13243	13647.5
ENSGALG00000002984	RAB24	679.281	0.348733	0.09462	-3.68562	0.000228148	0.0406679	585.294	643.073	586.118	609.271	704.39	610.822	623.835	656.484	792.17	731.942	795.065	758.993	631.775	763.057	696.93
ENSGALG00000013879	TIA1	843.704	0.360581	0.0918554	-3.92553	8.65379e-05	0.0218316	678.551	826.906	735.188	693.033	835.612	621.445	851.259	615.161	982.713	860.275	987.508	1044.45	826.667	1053.25	1043.54
ENSGALG00000004845	TIMM10	1088.91	0.368212	0.0959755	-3.83652	0.000124788	0.0271868	996.601	1037.59	1003.97	901.442	999.02	897.642	1042.36	828.791	1195.15	1259.44	1363.6	1157.11	1209.96	1250.65	1190.33
ENSGALG00000010646	STOX2	777.587	0.41174	0.106993	-3.8483	0.000118941	0.0262368	637.49	733.956	649.359	691.039	685.821	567.444	737.547	688.45	941.361	880.631	885.238	998.625	761.703	860.281	944.864
ENSGALG00000026903	CALB2	3045.72	0.480967	0.102395	-4.69715	2.63816e-06	0.0017344	2751.09	2769.21	2437.07	2474.98	3180.28	2970.01	3059.16	3021.23	3865.18	3691.57	3367.2	2888.95	2720.37	3625.26	2864.2
ENSGALG00000007361	SST	6023.75	0.495414	0.129362	-3.82967	0.000128314	0.0274582	3975.96	5421.36	4792.84	3988.68	6021.36	4983.95	6620.55	4390.33	6469.53	6167.07	6506.77	8849.19	7718.54	6854.26	7595.92
ENSGALG00000003924	ACBD6	363.316	0.500247	0.122382	-4.0876	4.35853e-05	0.0134939	304.826	320.848	330.891	295.162	330.531	243.443	388.515	286.919	416.761	427.482	486.056	414.343	293.15	511.16	399.655
ENSGALG00000036577	JMJD8	459.243	0.505733	0.12498	-4.04651	5.19873e-05	0.0152903	381.381	408.978	414.461	366.958	377.573	425.805	440.633	418.684	514.87	552.275	608.12	440.12	503.471	578.922	456.397
ENSGALG00000006997	BRINP1	1378.88	0.531158	0.12592	-4.21823	2.46227e-05	0.00922507	1049.49	1243.46	1146.26	1052.01	1494.2	934.823	1190.81	884.148	1737.59	1354.14	1805.67	1879.82	1492.55	1699.94	1718.27
ENSGALG00000014858	PACAP	1045.86	0.538295	0.138404	-3.8893	0.000100532	0.0233432	599.909	1025.89	839.085	781.781	1163.67	854.265	1345.59	861.537	1281.09	1122.25	1102.97	1208.66	1090.58	1246.23	1164.43
ENSGALG00000033656	DQX1	294.096	0.54155	0.14693	-3.68576	0.000228021	0.0406679	266.549	236.849	228.123	264.25	320.627	233.706	274.803	211.291	387.572	346.942	357.394	327.465	267.977	338.809	349.082
ENSGALG00000001572	COMMD4	642.592	0.542136	0.117207	-4.62545	3.73795e-06	0.00235584	537.273	555.631	465.28	506.562	673.441	475.379	601.725	491.973	743.521	706.275	821.457	808.638	588.737	873.538	789.443
ENSGALG00000027980	NANOS1	462.55	0.550089	0.142797	-3.85225	0.000117035	0.0262368	439.84	459.928	364.771	294.165	490.225	316.919	508.544	385.937	566.763	531.919	621.316	495.494	419.018	537.675	505.737
ENSGALG00000009737	tac1	1113.52	0.574738	0.134058	-4.28723	1.80911e-05	0.00778669	945.1	1038.97	902.327	792.75	1294.89	932.167	1216.08	804.621	1322.45	1203.68	1603.33	1251.62	1110.89	1134.27	1149.63
ENSGALG00000026970	na	1204.11	0.577057	0.143865	-4.0111	6.04373e-05	0.0172022	913.087	1138.8	884.258	1052.01	1220.61	1080	895.48	902.08	1332.18	1583.37	1549.44	1603.91	1296.84	1232.97	1376.59
ENSGALG00000049487	na	311.051	0.5806	0.154417	-3.75996	0.000169941	0.0325973	274.9	307.077	260.873	262.256	310.724	319.575	244.796	289.258	415.139	365.528	460.764	253.952	311.015	244.532	345.381
ENSGALG00000028205	PRPF3	211.267	0.58231	0.159309	-3.65523	0.000256951	0.0448951	206.697	160.424	170.527	177.496	173.312	175.279	168.988	171.528	282.976	223.034	302.41	229.13	203.013	265.155	259.036
ENSGALG00000011918	CCDC134	359.96	0.591333	0.154713	-3.82213	0.000132302	0.0277944	351.455	276.783	266.52	276.216	366.431	287.706	347.453	320.445	443.518	414.206	476.159	341.786	336.189	509.687	384.853
ENSGALG00000002362	MANF	1502.19	0.598469	0.133172	-4.49394	6.99174e-06	0.00398011	1050.19	1174.61	1243.38	1213.56	1276.32	1192.43	1817.81	1251.37	1608.67	1926.77	1758.38	2024.94	1456.01	1976.88	1561.62
ENSGALG00000038714	NDUFB7	1741.65	0.603065	0.135485	-4.45114	8.54137e-06	0.00456756	1605.56	1454.14	1431.98	1360.14	1561.05	2014.83	1478.25	1502.43	2265.43	1973.68	2433.58	1648.78	1581.06	2062.32	1751.58
ENSGALG00000054294	na	427.177	0.628969	0.149818	-4.19821	2.69035e-05	0.00949531	360.502	408.978	348.96	326.075	340.434	229.279	386.936	373.463	594.331	514.218	571.831	590.01	419.83	525.891	416.925
ENSGALG00000003589	VTN	7082.54	0.670209	0.161461	-4.15091	3.31161e-05	0.0112385	4719.24	6319.87	6793.99	6148.55	8444.01	5440.74	6522.63	4352.91	9840.1	9462.14	9185.58	8334.6	5855.7	6704	8113.99
ENSGALG00000030148	AUP1	189.679	0.675644	0.160334	-4.21397	2.50923e-05	0.00922507	176.075	128.752	150.2	171.513	144.839	138.984	176.885	148.917	265.138	229.23	258.423	214.809	188.396	237.166	215.863
ENSGALG00000021627	na	337.37	0.697705	0.174528	-3.99768	6.39672e-05	0.0179179	263.069	298.127	230.381	280.205	340.434	255.837	379.039	305.631	514.059	392.08	406.88	467.807	273.661	391.84	261.503
ENSGALG00000027899	na	148.694	0.706523	0.180848	-3.90672	9.35585e-05	0.022215	137.102	118.424	95.9923	120.658	143.601	110.656	112.132	93.5606	191.353	180.552	211.137	167.074	172.155	195.92	180.092
ENSGALG00000032259	SIX3	1135.31	0.722274	0.145492	-4.96437	6.89238e-07	0.000579189	718.916	896.446	824.404	831.64	1230.52	738.297	1326.64	839.706	1241.36	1308.11	1498.86	1501.76	1224.57	1268.32	1580.12
ENSGALG00000042748	na	219.76	0.722768	0.176679	-4.09085	4.29791e-05	0.0134939	176.075	165.932	205.536	154.561	177.026	181.476	210.051	166.85	300.003	261.977	307.909	226.266	167.282	271.047	324.412
ENSGALG00000013604	VIP	706.919	0.73227	0.1686	-4.34325	1.40388e-05	0.00669577	353.543	663.728	601.928	496.591	825.708	744.494	751.761	634.653	885.415	940.815	790.666	706.484	747.086	723.284	737.636
ENSGALG00000038231	na	578.896	0.752066	0.192033	-3.91633	8.99053e-05	0.0221352	462.807	453.043	394.133	351.004	590.499	518.756	942.86	423.362	698.115	517.758	923.727	644.428	583.052	626.06	553.844
ENSGALG00000002784	na	202.945	0.772442	0.182857	-4.2243	2.39683e-05	0.00919496	146.845	192.096	136.648	193.451	200.547	163.771	170.568	154.375	287.841	274.368	298.012	245.36	191.644	235.693	152.955
ENSGALG00000053766	na	569.87	0.879874	0.173564	-5.06945	3.98976e-07	0.00041416	514.307	359.405	457.375	507.559	393.666	255.837	418.523	258.851	960.01	788.585	813.759	799.091	573.308	687.93	759.839
ENSGALG00000043885	CFAP45	151.538	0.926867	0.220409	-4.20522	2.60828e-05	0.00939353	110.656	89.5069	109.544	116.669	154.743	133.673	165.83	103.696	222.164	170.816	223.234	207.172	127.492	226.855	111.015
ENSGALG00000004476	SEMA3G	145.237	1.05563	0.239177	-4.4136	1.01665e-05	0.00512594	125.967	95.015	81.3111	65.8132	122.556	123.935	131.084	87.3232	173.515	200.908	204.539	256.817	157.538	163.512	188.726
ENSGALG00000042584	44996	54.7194	1.12091	0.293682	-3.81675	0.00013522	0.0280462	32.0137	31.6717	44.0435	30.9123	53.2316	50.4592	45.8006	41.3226	66.4872	93.816	62.6814	84.0143	45.4748	57.4502	81.4113
ENSGALG00000034761	FHAD1	68.9502	1.12407	0.296808	-3.7872	0.000152355	0.0301521	45.9327	66.0974	37.2676	28.9179	65.611	36.2952	126.346	42.8819	119.19	81.4252	91.273	80.1955	57.6556	104.589	50.5737
ENSGALG00000050692	na	26.3024	1.32806	0.351225	-3.78121	0.000156066	0.0302649	22.9664	19.2784	22.5864	16.9519	18.5691	29.2132	9.47598	19.4918	46.2167	46.908	60.4821	20.0489	25.1736	16.2039	20.9696
ENSGALG00000028978	BTBD19	97.0067	1.51822	0.318387	-4.76848	1.85622e-06	0.00131027	40.3651	53.0156	24.8451	54.8443	61.8972	170.853	99.4978	127.866	150.812	109.747	108.868	139.387	112.875	70.708	129.518
ENSGALG00000050699	na	15.121	1.92121	0.526517	-3.6489	0.000263369	0.0455654	4.1757	6.88514	10.1639	5.98302	23.5209	7.96724	11.0553	10.1357	35.676	18.5862	20.8938	24.8224	15.429	11.7847	19.7361
ENSGALG00000032645	H2A-VI	53.544	2.25868	0.526368	-4.29107	1.77813e-05	0.00778669	18.7907	19.2784	28.233	16.9519	37.1383	72.5904	25.2693	28.8478	121.623	94.701	80.2762	126.976	40.6025	79.5465	12.335

## Sheet: cont_G3D
Ensembl ID	Gene Name	baseMean	log2FoldChange	lfcSE	stat	pvalue	padj	CONT_1	CONT_2	CONT_3	CONT_4	W_1	W_2	W_3	W_4	G_1	G_2	G_3	G3D_1	G3D_2	G3D_3	G3D_4
ENSGALG00000015864	IBTK	25.7267	-3.86069	0.790357	-4.88474	1.03564e-06	0.00016523	95.3452	31.6717	14.6812	17.9491	8.6656	37.1804	83.7045	31.1869	21.0813	21.2414	12.0964	0	5.68435	2.94617	2.46701
ENSGALG00000034250	HS6ST2	34.8527	-3.2468	1.00706	-3.22403	0.00126402	0.025089	19.4866	120.49	170.527	14.9575	3.71383	8.85249	15.7933	80.3062	8.10819	16.8161	30.7909	8.59237	5.68435	16.2039	2.46701
ENSGALG00000045137	na	28.8599	-2.90757	0.681441	-4.26679	1.98304e-05	0.00140521	5.5676	114.293	117.449	65.8132	16.0933	11.5082	4.73799	11.6951	4.86492	17.7011	18.6945	7.63767	23.5495	5.89233	7.40103
ENSGALG00000010304	MLH3	38.182	-2.80303	0.672092	-4.1706	3.03799e-05	0.00195939	70.9869	70.917	11.2932	39.8868	16.0933	85.8691	90.0218	98.2386	42.9734	11.5057	6.59805	1.90942	6.4964	8.8385	11.1015
ENSGALG00000016392	RPS7	122.748	-2.74132	0.911956	-3.00598	0.00264727	0.0402579	288.819	168.686	97.1216	91.7396	80.4663	254.066	285.859	286.919	135.407	47.7931	7.69772	7.63767	5.68435	11.7847	71.5433
ENSGALG00000005418	FRRS1	15.115	-2.62699	0.825983	-3.18044	0.00147049	0.0278924	13.919	28.2291	23.7157	10.9689	1.23794	10.623	45.8006	36.6446	26.757	5.31034	12.0964	0.954708	4.06025	1.47308	4.93402
ENSGALG00000002831	SH3PXD2B	12.459	-2.50387	0.817709	-3.06206	0.00219819	0.0356971	20.8785	23.4095	6.77592	18.9462	24.7589	2.65575	14.214	4.67803	12.9731	2.65517	32.9902	0	0.812051	16.2039	4.93402
ENSGALG00000033879	na	19.6299	-2.35096	0.503215	-4.67188	2.9846e-06	0.000387742	38.9732	21.3439	27.1037	26.9236	19.8071	30.9837	33.1659	41.3226	14.5947	12.3908	5.49837	4.77354	8.93256	0	8.63453
ENSGALG00000030379	LMBR1	22.6001	-2.28728	0.654877	-3.4927	0.00047817	0.0130194	48.7165	23.4095	5.6466	26.9236	14.8553	74.3609	60.0145	42.1023	8.91901	8.85057	4.3987	8.59237	9.74461	0	2.46701
ENSGALG00000041996	na	28.1478	-2.27533	0.381936	-5.95735	2.56363e-09	1.79336e-06	34.7975	48.8845	54.2074	40.884	23.5209	20.3607	28.4279	22.6105	38.9193	27.4368	46.1863	17.1847	6.4964	7.36542	4.93402
ENSGALG00000008991	VPS39	17.8658	-2.17807	0.655631	-3.32209	0.000893446	0.0201114	41.0611	15.8358	13.5518	15.9547	12.3794	54.8854	36.3246	32.7462	4.0541	19.4712	3.29902	5.72825	4.06025	0	8.63453
ENSGALG00000037698	ZFAT	24.7015	-2.06076	0.664711	-3.10023	0.0019337	0.032946	55.676	42.6879	14.6812	13.9604	13.6174	47.8034	60.0145	36.6446	20.2705	23.8965	8.7974	7.63767	5.68435	19.1501	0
ENSGALG00000011392	MSH4	20.1474	-2.02428	0.54514	-3.71332	0.000204561	0.00735289	30.6218	22.721	10.1639	20.9406	21.045	60.1969	12.6346	50.6787	17.838	14.1609	16.4951	4.77354	16.241	0	3.70051
ENSGALG00000006188	KYAT3	14.4387	-2.02404	0.566128	-3.57523	0.000349924	0.0105255	20.8785	16.5243	20.3278	30.9123	11.1415	12.3935	18.952	26.5088	10.5407	14.1609	10.9967	0.954708	12.1808	1.47308	8.63453
ENSGALG00000053388	na	20.8664	-2.02048	0.503925	-4.00948	6.08523e-05	0.00309157	28.534	24.7865	42.9142	18.9462	32.1865	39.8362	25.2693	25.7292	10.5407	13.2758	21.9935	0.954708	10.5567	8.8385	8.63453
ENSGALG00000015349	PIGG	69.3119	-1.96086	0.457476	-4.28626	1.81704e-05	0.00132193	135.014	82.6217	42.9142	75.7849	53.2316	162.001	132.664	139.561	63.2439	49.5632	15.3954	6.68296	26.7977	14.7308	39.4721
ENSGALG00000016065	BRWD1	32.4067	-1.94679	0.386171	-5.04127	4.62459e-07	8.94808e-05	51.5003	30.2946	54.2074	37.8925	51.9936	28.328	67.9112	28.0682	37.2977	27.4368	25.2925	9.54708	9.74461	11.7847	14.8021
ENSGALG00000009330	DEGS1	12.6332	-1.93616	0.600257	-3.22555	0.00125729	0.025089	15.3109	8.26217	15.8105	32.9066	6.18972	30.0985	3.15866	21.0511	9.72983	14.1609	13.1961	1.90942	8.12051	5.89233	3.70051
ENSGALG00000005158	WDFY1	43.1279	-1.8754	0.343144	-5.46532	4.62063e-08	1.6808e-05	59.1558	57.1467	32.7503	102.708	37.1383	101.804	34.7453	59.255	20.2705	40.7126	27.4919	8.59237	34.1061	8.8385	22.2031
ENSGALG00000033753	PDHX	39.0852	-1.86574	0.389174	-4.79409	1.63416e-06	0.000243624	82.8181	33.0487	35.0089	53.8472	44.566	80.5576	58.4352	61.5941	34.0544	30.0919	15.3954	13.3659	25.9856	1.47308	16.0356
ENSGALG00000015529	WFS1	21.8142	-1.84863	0.46431	-3.98145	6.84961e-05	0.00333103	50.8044	11.0162	36.1383	40.884	21.045	36.2952	30.0073	22.6105	12.1623	16.8161	12.0964	9.54708	10.5567	7.36542	9.86804
ENSGALG00000040902	SACM1L	53.6442	-1.84451	0.42835	-4.30607	1.66178e-05	0.00125935	136.406	24.7865	32.7503	54.8443	61.8972	108	108.974	133.324	25.1354	30.0919	23.0932	18.1395	21.1133	8.8385	17.2691
ENSGALG00000007320	FXYD2	18.4471	-1.78354	0.566167	-3.1502	0.00163159	0.0294398	12.5271	39.9338	59.854	40.884	6.18972	13.2787	17.3726	7.01704	21.8921	7.96551	7.69772	16.23	13.8049	5.89233	6.16752
ENSGALG00000017112	MTMR6	24.9211	-1.78189	0.451031	-3.9507	7.79239e-05	0.00372968	29.9259	22.721	19.1985	39.8868	17.3312	90.2954	17.3726	54.577	17.838	21.2414	9.89707	11.4565	15.429	2.94617	3.70051
ENSGALG00000044554	RIDA	34.5516	-1.7211	0.500223	-3.44066	0.000580294	0.0151644	67.5072	33.7372	37.2676	40.884	14.8553	42.4919	88.4425	71.7298	34.0544	14.1609	15.3954	10.5018	8.12051	20.6232	18.5026
ENSGALG00000013775	CDH19	72.3443	-1.71659	0.314511	-5.45798	4.81581e-08	1.68442e-05	108.568	124.621	109.544	104.703	65.611	146.066	60.0145	75.6281	65.6764	47.7931	30.7909	17.1847	64.964	29.4617	34.5381
ENSGALG00000016559	PIGA	39.4916	-1.6957	0.456129	-3.71758	0.000201142	0.00728758	54.2841	27.5406	68.8886	36.8953	18.5691	79.6724	77.3872	87.3232	36.4869	21.2414	26.3922	13.3659	19.4892	16.2039	8.63453
ENSGALG00000042522	ZDHHC7	33.7116	-1.66977	0.438661	-3.80651	0.000140941	0.00582598	22.9664	26.8521	40.6555	101.711	55.7074	67.2789	52.1179	52.238	8.10819	9.73562	9.89707	15.2753	19.4892	8.8385	14.8021
ENSGALG00000011211	HACL1	45.1345	-1.65771	0.479484	-3.45728	0.000545655	0.0145519	104.393	28.2291	25.9744	59.8302	68.0869	90.2954	72.6492	70.9501	33.2436	47.7931	9.89707	8.59237	10.5567	20.6232	25.9036
ENSGALG00000010643	ZYG11B	38.2955	-1.58479	0.385363	-4.11245	3.91479e-05	0.00228212	89.7776	42.6879	33.8796	47.8642	28.4727	44.2624	50.5386	87.3232	18.6488	35.4023	24.1928	13.3659	23.5495	14.7308	19.7361
ENSGALG00000000535	ERRFI1	28.7042	-1.58387	0.425976	-3.71821	0.000200643	0.00728758	66.1153	23.4095	31.621	28.9179	28.4727	63.7379	20.5313	50.6787	28.3787	21.2414	12.0964	4.77354	28.4218	7.36542	14.8021
ENSGALG00000005092	HDAC11	258.246	-1.56656	0.202164	-7.74898	9.26371e-15	2.80814e-11	421.746	291.93	292.494	367.956	299.582	539.116	214.789	454.549	202.705	235.425	98.9707	117.429	125.056	97.2235	114.716
ENSGALG00000035462	IREB2	105.464	-1.56553	0.30983	-5.05286	4.35236e-07	8.79563e-05	172.596	135.637	149.07	98.7198	101.511	162.001	154.774	208.952	92.4334	81.4252	31.8906	36.2789	65.7761	27.9886	62.9087
ENSGALG00000031457	5-MCDG	30.5684	-1.55554	0.482545	-3.22361	0.00126584	0.025089	27.838	22.0325	28.233	39.8868	25.9968	101.804	47.3799	63.1534	5.67574	29.2069	16.4951	4.77354	32.482	0	13.5686
ENSGALG00000016908	PCDH9	45.816	-1.55332	0.45681	-3.40035	0.000672996	0.0164433	64.7234	37.1798	39.5262	49.8585	35.9004	92.0659	153.195	94.3403	21.8921	19.4712	13.1961	4.77354	19.4892	13.2577	28.3706
ENSGALG00000014324	na	78.5077	-1.55197	0.312517	-4.96602	6.83394e-07	0.000119515	109.264	96.392	36.1383	150.573	76.7525	182.361	83.7045	124.747	47.8383	98.2413	39.5883	27.6865	48.723	30.9347	24.6701
ENSGALG00000007145	ITGB1	41.2015	-1.54622	0.500332	-3.09038	0.00199898	0.03354	71.6829	25.475	50.8194	49.8585	43.328	62.8527	66.3319	95.1199	27.5679	48.6781	8.7974	17.1847	19.4892	0	30.8376
ENSGALG00000009795	MON2	31.5412	-1.51151	0.369162	-4.09442	4.2322e-05	0.0023612	35.4935	41.3109	40.6555	61.8245	21.045	60.1969	37.9039	49.899	16.2164	26.5517	15.3954	6.68296	28.4218	11.7847	19.7361
ENSGALG00000054686	na	863.374	-1.499	0.352329	-4.25454	2.09475e-05	0.00145417	1444.79	867.528	840.215	813.691	684.583	2352.99	1735.68	1305.95	619.466	566.436	321.105	276.865	389.784	243.059	488.468
ENSGALG00000036309	LARS2	23.9622	-1.49573	0.426743	-3.50499	0.00045662	0.0125833	38.2773	24.7865	30.4917	21.9377	29.7106	61.9674	34.7453	35.8649	12.9731	12.3908	13.1961	8.59237	21.9254	1.47308	11.1015
ENSGALG00000002525	RASGEF1A	61.5636	-1.49501	0.35663	-4.19206	2.76437e-05	0.00180857	146.15	42.6879	60.9833	53.8472	80.4663	115.968	66.3319	90.4419	29.1895	73.4597	52.7844	24.8224	50.3471	8.8385	27.1371
ENSGALG00000010610	SNX25	108.247	-1.49087	0.355614	-4.19238	2.7604e-05	0.00180857	247.062	118.424	70.0179	82.7651	100.273	270.001	181.623	187.121	56.7574	76.9999	50.585	22.913	50.3471	47.1387	61.6752
ENSGALG00000041273	KIAA0319	50.1873	-1.47523	0.341188	-4.3238	1.53362e-05	0.00118431	60.5477	55.0812	71.1472	54.8443	86.656	86.7544	31.5866	81.0858	47.0275	43.3678	42.8873	11.4565	38.9784	11.7847	29.6041
ENSGALG00000041183	SGPP1	22.9395	-1.46858	0.415664	-3.53309	0.000410736	0.0116726	41.0611	35.8028	29.3623	34.9009	37.1383	22.1312	23.69	26.5088	12.1623	17.7011	12.0964	23.8677	6.4964	8.8385	12.335
ENSGALG00000005417	JMJD4	39.2597	-1.46016	0.398776	-3.6616	0.000250647	0.00828867	70.9869	63.3433	21.4571	62.8217	39.6142	77.9019	33.1659	27.2885	26.757	44.2528	41.7876	22.913	26.7977	8.8385	20.9696
ENSGALG00000041795	WWP1	38.8704	-1.45998	0.381221	-3.82974	0.000128278	0.00550264	46.6287	43.3764	32.7503	58.833	43.328	79.6724	52.1179	70.1704	44.5951	32.7471	9.89707	10.5018	30.8579	10.3116	17.2691
ENSGALG00000010131	BTBD9	23.6214	-1.44683	0.39746	-3.64018	0.000272443	0.00881706	51.5003	27.5406	30.4917	24.9292	18.5691	43.3772	22.1106	28.8478	21.0813	19.4712	15.3954	11.4565	23.5495	7.36542	8.63453
ENSGALG00000014730	ELOVL7	240.007	-1.43426	0.450156	-3.18613	0.00144188	0.0274339	390.428	329.11	278.942	284.193	120.08	429.346	401.15	390.615	216.489	190.287	97.871	60.1466	86.8894	122.266	202.295
ENSGALG00000033591	na	186.896	-1.43248	0.245398	-5.83736	5.30352e-09	3.21535e-06	189.994	210.685	324.115	269.236	185.691	316.919	116.87	259.631	196.218	222.149	142.958	73.5125	90.1376	86.9119	118.416
ENSGALG00000017053	SPG20	26.8555	-1.42973	0.381306	-3.74955	0.000177149	0.00679246	45.2368	25.475	37.2676	40.884	18.5691	54.0002	23.69	48.3396	12.1623	29.2069	13.1961	18.1395	18.6772	4.41925	13.5686
ENSGALG00000043583	SCG3	43.1705	-1.42802	0.381236	-3.74576	0.000179845	0.00679246	96.7371	37.8683	44.0435	48.8613	56.9454	83.2134	25.2693	73.2891	18.6488	27.4368	40.688	15.2753	54.4074	8.8385	16.0356
ENSGALG00000011704	HACD2	74.6647	-1.42218	0.392826	-3.62038	0.000294176	0.00928902	137.102	68.1629	83.5697	98.7198	79.2284	131.902	75.8079	157.494	57.5682	76.9999	13.1961	19.0942	29.2338	26.5155	65.3757
ENSGALG00000014510	FBXL5	123.834	-1.41894	0.368361	-3.85204	0.000117137	0.00517111	309.002	109.474	84.6991	109.689	95.3216	246.099	217.948	226.105	89.1901	96.4712	47.286	54.4184	74.7086	20.6232	76.4773
ENSGALG00000007036	PITRM1	21.0253	-1.4119	0.453476	-3.1135	0.00184881	0.032086	48.0206	26.1636	18.0691	32.9066	27.2347	36.2952	17.3726	27.2885	18.6488	11.5057	5.49837	15.2753	17.0531	2.94617	11.1015
ENSGALG00000004736	STAU1	318.769	-1.40039	0.271308	-5.16163	2.44808e-07	5.70843e-05	576.943	310.52	190.855	335.049	278.537	755.117	565.4	641.67	215.678	211.529	149.556	108.837	223.314	61.8695	156.655
ENSGALG00000014737	KIF2A	317.001	-1.40027	0.288075	-4.86077	1.1693e-06	0.00018023	574.855	292.619	257.485	358.981	242.637	616.133	669.636	552.787	231.894	257.551	137.459	116.474	187.584	75.1272	183.792
ENSGALG00000015355	CD47	255.112	-1.39984	0.260452	-5.37466	7.67276e-08	2.32587e-05	472.55	243.046	219.088	322.086	207.974	514.329	448.53	385.158	118.38	211.529	204.539	109.791	180.275	64.8157	124.584
ENSGALG00000015593	EPHA7	26.7969	-1.3876	0.371805	-3.73206	0.00018992	0.00702085	38.9732	40.6224	31.621	32.9066	27.2347	46.9182	45.8006	38.2039	13.7839	14.1609	14.2958	16.23	6.4964	16.2039	18.5026
ENSGALG00000017139	na	26.0449	-1.37606	0.465206	-2.95797	0.00309672	0.0442097	25.0542	33.0487	20.3278	18.9462	29.7106	52.2297	47.3799	38.2039	34.0544	36.2873	16.4951	4.77354	18.6772	11.7847	3.70051
ENSGALG00000029238	na	28.0349	-1.36883	0.372919	-3.67058	0.000242003	0.00812095	48.7165	38.5568	21.4571	31.9094	38.3762	65.5084	20.5313	46.0006	14.5947	23.0115	15.3954	9.54708	17.8651	11.7847	17.2691
ENSGALG00000004212	ADAM10	81.0749	-1.36302	0.293454	-4.64477	3.40463e-06	0.000418402	79.3383	85.3758	120.837	141.598	74.2766	161.115	80.5458	121.629	42.9734	80.5401	50.585	47.7354	82.0171	11.7847	35.7716
ENSGALG00000041044	na	20.8801	-1.36145	0.452905	-3.00603	0.00264682	0.0402579	37.5813	36.4913	23.7157	20.9406	37.1383	32.7542	25.2693	21.0511	14.5947	9.73562	6.59805	4.77354	18.6772	10.3116	13.5686
ENSGALG00000006378	na	30.8826	-1.36139	0.378931	-3.59272	0.000327244	0.00991986	45.9327	22.721	33.8796	76.7821	32.1865	50.4592	11.0553	54.577	17.838	27.4368	20.8938	11.4565	25.9856	7.36542	24.6701
ENSGALG00000030363	IFNAR1	66.1241	-1.35999	0.393742	-3.45402	0.000552301	0.0146432	108.568	78.4907	54.2074	94.7311	65.611	113.312	123.188	134.883	52.7033	20.3563	13.1961	21.0036	22.7374	38.3002	50.5737
ENSGALG00000012414	GNPNAT1	63.3953	-1.35845	0.35375	-3.84015	0.000122961	0.00532479	149.629	72.294	65.5006	68.8047	43.328	82.3281	90.0218	85.7639	75.4062	48.6781	29.6912	34.3695	54.4074	23.5693	27.1371
ENSGALG00000014709	SKIV2L2	227.948	-1.34644	0.250494	-5.37514	7.65226e-08	2.32587e-05	445.408	254.75	219.088	278.21	186.929	343.476	322.183	358.649	227.029	190.287	114.366	74.4672	183.523	91.3312	129.518
ENSGALG00000000729	PPP1R8	52.5752	-1.33627	0.401927	-3.32467	0.000885227	0.0200255	64.7234	48.196	51.9488	63.8189	77.9904	102.689	78.9665	73.2891	68.1088	54.8735	10.9967	19.0942	35.7302	7.36542	30.8376
ENSGALG00000042116	cFuc-TIX	154.17	-1.31288	0.328297	-3.99907	6.3591e-05	0.00319501	304.826	98.4576	132.131	199.434	190.643	272.657	192.678	235.461	94.055	199.138	69.2795	55.3731	194.892	50.0848	23.4366
ENSGALG00000013932	NAPG	50.4837	-1.31114	0.314971	-4.16273	3.14465e-05	0.00199982	59.8517	53.0156	57.5954	77.7792	73.0386	113.312	44.2212	74.8485	25.9462	33.6321	42.8873	27.6865	44.6628	17.677	11.1015
ENSGALG00000012473	MMADHC	37.6945	-1.30545	0.388892	-3.35685	0.000788345	0.0184774	69.595	31.6717	49.6901	66.8104	28.4727	68.1641	34.7453	38.9836	20.2705	21.2414	36.2893	16.23	60.0917	5.89233	17.2691
ENSGALG00000001607	C17orf62	47.4688	-1.30254	0.413002	-3.15383	0.00161144	0.0291922	66.1153	40.6224	92.6043	52.85	61.8972	34.5247	36.3246	44.4413	65.6764	77.885	37.3889	30.5507	41.4146	23.5693	6.16752
ENSGALG00000037193	HECW1	75.9726	-1.30222	0.291315	-4.47014	7.81667e-06	0.000706545	137.102	66.0974	54.2074	98.7198	53.2316	208.033	75.8079	142.68	39.7301	69.0344	51.6847	25.7771	46.2869	20.6232	50.5737
ENSGALG00000034742	LIMA1	49.9526	-1.28266	0.307818	-4.16694	3.08718e-05	0.0019771	68.8991	91.5724	51.9488	75.7849	56.9454	69.0494	55.2766	63.1534	35.676	38.0574	23.0932	36.2789	47.0989	11.7847	24.6701
ENSGALG00000026776	TIGAR	91.4254	-1.27998	0.2862	-4.47234	7.73686e-06	0.000706545	107.176	79.1792	100.51	188.465	80.4663	132.787	118.45	110.713	75.4062	93.816	89.0736	43.9166	85.2653	42.7194	23.4366
ENSGALG00000012037	ARID4A	36.5934	-1.26231	0.310331	-4.06763	4.74934e-05	0.00255565	45.2368	43.3764	47.4315	49.8585	48.2798	48.6887	42.6419	47.56	38.9193	33.6321	26.3922	18.1395	20.3013	8.8385	29.6041
ENSGALG00000036471	RFTN2	54.4162	-1.25933	0.310023	-4.06205	4.86429e-05	0.00260211	66.8112	49.573	67.7592	76.7821	49.5177	101.804	66.3319	91.2216	24.3246	66.3792	37.3889	21.9583	64.152	16.2039	16.0356
ENSGALG00000003143	ZC3H7A	62.1143	-1.24662	0.27482	-4.53613	5.72962e-06	0.000592105	91.8654	72.9825	49.6901	79.7736	70.5628	106.23	86.8632	109.154	42.1626	43.3678	52.7844	22.913	54.4074	27.9886	20.9696
ENSGALG00000037067	EIF3E	135.872	-1.22444	0.343491	-3.5647	0.000364275	0.0107906	256.11	110.851	116.32	157.553	100.273	229.279	271.645	247.936	127.299	80.5401	69.2795	45.826	65.7761	47.1387	112.249
ENSGALG00000002129	WDR47	199.503	-1.21478	0.298035	-4.07597	4.58229e-05	0.0024919	285.34	259.57	195.373	226.358	232.733	350.558	249.534	275.224	205.948	192.942	89.0736	55.3731	133.988	53.031	187.493
ENSGALG00000042182	na	328.666	-1.20662	0.136978	-8.8088	1.26488e-18	5.75142e-15	448.192	463.37	354.607	417.814	474.132	413.411	415.364	453.769	265.138	283.218	208.938	174.712	182.711	179.716	194.894
ENSGALG00000005587	EIF4G2	433.999	-1.20408	0.200182	-6.01492	1.79973e-09	1.36389e-06	734.227	315.34	417.849	552.432	404.807	1016.27	600.145	797.604	300.003	301.804	195.742	217.673	328.068	120.793	207.229
ENSGALG00000004871	RPS24	74.7116	-1.20341	0.381447	-3.15487	0.00160571	0.0291922	150.325	101.9	100.51	61.8245	56.9454	113.312	91.6012	116.171	76.217	57.5287	14.2958	39.143	36.5423	50.0848	54.2742
ENSGALG00000006799	AP2A2	133.41	-1.20298	0.293766	-4.09504	4.22087e-05	0.0023612	272.116	97.7691	89.2163	153.564	99.0355	339.05	211.63	250.275	62.4331	107.092	50.585	49.6448	124.244	50.0848	44.4062
ENSGALG00000051665	na	31.9881	-1.20284	0.379626	-3.16849	0.00153231	0.0284385	47.3246	43.3764	35.0089	29.9151	40.8521	50.4592	39.4833	39.7633	30.8111	42.4827	10.9967	11.4565	25.1736	19.1501	13.5686
ENSGALG00000030434	gga-mir-130b	27.0062	-1.19722	0.393121	-3.04542	0.00232353	0.0370706	29.2299	33.0487	49.6901	53.8472	8.6656	23.0165	26.8486	23.3901	27.5679	29.2069	27.4919	24.8224	11.3687	22.0962	14.8021
ENSGALG00000032554	C1QL3	166.664	-1.19386	0.349307	-3.41779	0.000631312	0.0159318	412.698	114.982	281.201	252.284	77.9904	170.853	168.988	80.3062	208.381	113.287	155.054	132.704	82.0171	91.3312	157.889
ENSGALG00000051887	na	25.9491	-1.19262	0.384163	-3.10446	0.00190629	0.0325861	45.9327	28.2291	24.8451	41.8811	28.4727	16.8197	34.7453	20.2715	32.4328	31.862	23.0932	16.23	20.3013	11.7847	12.335
ENSGALG00000027262	CAB39	138.54	-1.17682	0.225208	-5.22546	1.73721e-07	4.51377e-05	228.272	134.26	132.131	255.275	175.788	184.132	104.236	176.206	75.4062	151.345	125.363	64.9202	146.981	63.3426	60.4417
ENSGALG00000012222	RAP1GDS1	401.427	-1.17638	0.250895	-4.68874	2.74891e-06	0.000362298	671.592	455.108	212.312	494.596	434.518	694.92	653.843	748.485	247.3	406.241	185.845	189.032	295.586	107.535	224.498
ENSGALG00000013167	SDHA	1159.07	-1.17603	0.216591	-5.42975	5.64344e-08	1.90079e-05	1506.73	1345.36	1681.56	1064.98	1074.53	1809.45	1446.67	1628.73	1406.77	1255.01	627.914	487.856	842.908	469.914	737.636
ENSGALG00000009835	XPOT	76.7473	-1.17591	0.253064	-4.6467	3.37292e-06	0.000418402	128.055	72.9825	74.5352	82.7651	101.511	121.279	145.298	128.646	47.8383	44.2528	46.1863	45.826	38.1664	29.4617	44.4062
ENSGALG00000005769	WEE1	26.7077	-1.17124	0.378362	-3.09555	0.00196451	0.0333307	31.3178	26.8521	42.9142	33.9038	18.5691	58.4264	33.1659	48.3396	14.5947	22.1264	9.89707	15.2753	21.1133	11.7847	12.335
ENSGALG00000005904	TMED5	62.4291	-1.16243	0.362821	-3.20386	0.00135599	0.0264056	105.784	57.1467	57.5954	100.714	77.9904	115.968	39.4833	88.8826	25.9462	61.954	57.1831	49.6448	66.5881	4.41925	27.1371
ENSGALG00000017394	INSIG1	91.5124	-1.15577	0.284974	-4.05571	4.99821e-05	0.00265811	112.744	123.244	91.475	156.556	96.5596	138.099	44.2212	161.392	51.8924	107.092	51.6847	58.2372	120.183	30.9347	28.3706
ENSGALG00000009802	ANGEL2	48.2233	-1.15519	0.315691	-3.65924	0.000252964	0.00833497	57.0679	53.0156	35.0089	91.7396	34.6624	76.1314	58.4352	63.1534	55.9465	56.6436	32.9902	21.0036	47.911	16.2039	23.4366
ENSGALG00000014649	MBLAC2	38.9686	-1.15253	0.333459	-3.45629	0.000547666	0.0145628	58.4598	52.3271	29.3623	40.884	42.0901	106.23	31.5866	63.9331	21.0813	33.6321	14.2958	15.2753	43.8507	11.7847	19.7361
ENSGALG00000016461	DDX1	46.8018	-1.15021	0.380157	-3.0256	0.00248136	0.0385077	90.4735	40.6224	33.8796	51.8528	64.373	100.033	60.0145	77.1875	21.0813	46.908	19.7941	12.4112	18.6772	33.8809	30.8376
ENSGALG00000035946	GUCY1A3	98.3386	-1.14897	0.227774	-5.04436	4.55039e-07	8.94808e-05	155.197	73.671	94.8629	153.564	108.939	201.837	127.926	140.341	72.9737	81.4252	50.585	51.5542	83.6412	27.9886	50.5737
ENSGALG00000006045	SH3GL3	210.128	-1.14365	0.198096	-5.77319	7.77855e-09	3.9299e-06	234.535	286.422	271.037	293.168	261.206	239.017	175.306	173.087	261.895	287.643	174.848	119.339	165.658	92.8042	115.949
ENSGALG00000036229	MT-ND4	7686.71	-1.14052	0.179472	-6.35485	2.08633e-10	2.10813e-07	11852.7	10225.8	7762.95	11739.7	10962	9724.46	7530.25	9057.45	5859.79	6025.46	5488.47	5057.09	6255.23	2430.59	5328.74
ENSGALG00000002216	NEK7	34.8933	-1.13566	0.38001	-2.98851	0.00280346	0.0415899	51.5003	30.9832	59.854	37.8925	27.2347	63.7379	41.0626	60.0347	10.5407	30.977	27.4919	20.0489	27.6097	22.0962	12.335
ENSGALG00000034274	na	60.4879	-1.13521	0.364789	-3.11195	0.00185853	0.0321933	100.913	50.9501	80.1818	81.7679	70.5628	118.623	55.2766	55.3567	32.4328	41.5977	75.8775	44.8713	21.9254	48.6117	28.3706
ENSGALG00000047813	na	218.972	-1.13259	0.305987	-3.70144	0.000214381	0.00749839	356.326	152.85	383.969	181.485	179.502	290.362	244.796	481.057	218.921	134.529	169.35	102.154	159.974	128.158	101.147
ENSGALG00000010938	KLHL7	77.7902	-1.12831	0.351624	-3.20885	0.00133266	0.0260628	134.318	76.4251	51.9488	66.8104	63.1351	128.361	156.354	172.307	60.8114	55.7586	43.987	26.7318	66.5881	17.677	45.6397
ENSGALG00000009492	DNAJB9	25.4068	-1.12766	0.381526	-2.95566	0.00312003	0.0442646	44.5408	20.6554	14.6812	38.8896	22.283	61.0822	17.3726	43.6616	12.9731	33.6321	17.5948	12.4112	18.6772	10.3116	12.335
ENSGALG00000009898	GAB1	132.493	-1.12063	0.202137	-5.5439	2.95806e-08	1.16959e-05	187.211	159.047	158.105	194.448	120.08	207.148	71.0699	176.985	100.542	139.839	126.463	68.739	168.907	47.1387	61.6752
ENSGALG00000002695	SLC15A4	55.3323	-1.11486	0.341781	-3.26193	0.00110658	0.0234028	73.0748	33.0487	83.5697	98.7198	90.3699	78.7871	48.9592	61.5941	37.2977	48.6781	42.8873	30.5507	48.723	11.7847	41.9392
ENSGALG00000005195	OSBPL2	107.162	-1.11137	0.234855	-4.73214	2.22162e-06	0.000306112	130.839	108.785	119.708	144.59	94.0837	239.902	143.719	214.41	62.4331	74.3447	43.987	58.2372	55.2194	53.031	64.1422
ENSGALG00000009445	INPP5F	38.2088	-1.1029	0.330002	-3.34209	0.000831506	0.0191922	57.7639	57.1467	40.6555	35.8981	38.3762	71.7051	31.5866	46.0006	35.676	39.8275	26.3922	13.3659	26.7977	23.5693	28.3706
ENSGALG00000016571	GLRA2	183.358	-1.10245	0.247883	-4.44748	8.68831e-06	0.000767102	241.495	226.521	153.588	211.4	165.884	358.526	285.859	322.004	127.299	185.862	82.4756	75.4219	103.942	70.708	139.386
ENSGALG00000015590	na	48.7279	-1.10182	0.256978	-4.2876	1.80612e-05	0.00132193	63.3315	48.8845	70.0179	80.7708	51.9936	86.7544	48.9592	70.9501	25.1354	38.0574	23.0932	26.7318	46.2869	26.5155	23.4366
ENSGALG00000006672	LARP4B	33.3881	-1.09759	0.369543	-2.97014	0.00297666	0.0431476	67.5072	29.6061	55.3367	47.8642	22.283	42.4919	47.3799	47.56	17.0272	8.85057	21.9935	20.0489	30.0459	20.6232	22.2031
ENSGALG00000032234	MARCH5	52.5444	-1.09362	0.339341	-3.22277	0.00126958	0.025089	76.5545	70.2285	48.5608	81.7679	68.0869	84.0986	52.1179	66.2721	30.0003	55.7586	25.2925	50.5995	49.5351	13.2577	16.0356
ENSGALG00000037401	IDH3A	233.289	-1.08501	0.155131	-6.99419	2.66794e-12	6.06557e-09	343.103	168.686	258.614	329.066	256.254	417.837	181.623	406.209	195.407	250.471	166.051	101.199	216.817	95.7504	112.249
ENSGALG00000007177	PTPRG	48.6297	-1.08378	0.362329	-2.99115	0.00277931	0.0413667	86.9938	54.3926	39.5262	31.9094	61.8972	113.312	36.3246	77.9672	42.1626	53.9884	27.4919	17.1847	30.8579	14.7308	40.7057
ENSGALG00000043797	DBR1	63.2873	-1.08346	0.340058	-3.18611	0.00144198	0.0274339	90.4735	72.9825	42.9142	78.7764	53.2316	147.837	74.2285	107.595	36.4869	78.77	23.0932	11.4565	56.8435	26.5155	48.1067
ENSGALG00000010185	HSPA4L	81.4258	-1.08341	0.264143	-4.1016	4.10311e-05	0.00235327	128.751	71.6055	77.9231	109.689	110.177	133.673	78.9665	96.6793	46.2167	111.517	69.2795	36.2789	72.2725	19.1501	59.2082
ENSGALG00000017370	ARPP19	181.365	-1.06829	0.18383	-5.81128	6.19952e-09	3.31638e-06	260.285	170.063	210.054	288.182	173.312	308.952	124.767	281.461	97.2983	199.138	128.662	95.4708	245.239	64.8157	72.7768
ENSGALG00000012018	UGT8	2796.91	-1.06147	0.351677	-3.0183	0.00254195	0.0391142	2966.84	1770.86	4596.34	6338.01	2014.13	2959.39	2282.13	3059.43	1658.13	2991.49	3602.53	1439.7	2964.8	981.073	2328.86
ENSGALG00000010279	TMEM69	74.8902	-1.05184	0.299352	-3.51374	0.000441846	0.0122505	92.5614	74.3596	64.3713	134.618	120.08	122.164	58.4352	90.4419	38.9193	69.9195	79.1766	23.8677	69.0243	39.7732	45.6397
ENSGALG00000005534	TM9SF3	103.233	-1.05165	0.266086	-3.95231	7.74002e-05	0.00372422	196.954	83.9988	110.673	139.604	128.746	108.886	94.7598	92.7809	102.163	113.287	115.466	45.826	116.123	41.2463	57.9747
ENSGALG00000009028	BTBD3	109.895	-1.05105	0.256699	-4.09448	4.23125e-05	0.0023612	140.582	96.392	99.3802	161.542	149.791	229.279	60.0145	162.951	66.4872	130.988	64.8808	35.3242	161.598	17.677	71.5433
ENSGALG00000048748	na	36.1302	-1.04361	0.305771	-3.41304	0.000642423	0.016006	56.372	45.442	45.1728	50.8557	34.6624	54.8854	41.0626	45.221	20.2705	32.7471	18.6945	25.7771	21.1133	32.4078	17.2691
ENSGALG00000012206	CGRRF1	126.729	-1.0413	0.289284	-3.59958	0.000318736	0.00975955	193.474	163.178	106.156	136.612	100.273	180.591	192.678	221.427	116.758	105.322	91.273	41.0525	73.0845	61.8695	117.183
ENSGALG00000009790	RAB33B	159.729	-1.03698	0.211664	-4.89915	9.62504e-07	0.000156304	209.481	143.211	239.416	193.451	147.315	289.476	129.505	230.003	106.217	202.678	94.572	62.056	178.651	66.2887	103.614
ENSGALG00000001872	SDF4	43.58	-1.03392	0.346949	-2.98004	0.00288207	0.0423418	61.9396	41.3109	46.3022	60.8274	61.8972	61.0822	45.8006	57.6957	29.1895	60.1838	17.5948	24.8224	58.4676	11.7847	14.8021
ENSGALG00000004839	GPATCH1	63.1484	-1.03334	0.331642	-3.11584	0.00183422	0.0320161	80.7302	76.4251	41.7849	75.7849	92.8457	63.7379	104.236	87.3232	60.8114	81.4252	46.1863	16.23	35.7302	30.9347	53.0407
ENSGALG00000006487	na	163.302	-1.0305	0.225415	-4.57158	4.84064e-06	0.000536839	249.846	115.67	185.209	274.222	164.646	223.968	157.933	246.376	86.7577	195.597	137.459	93.5614	187.584	60.3964	70.3098
ENSGALG00000005971	RIC3	59.8203	-1.0271	0.285526	-3.59723	0.000321621	0.00981484	82.1221	81.2447	88.087	62.8217	76.7525	99.1478	52.1179	62.3737	38.1085	62.839	35.1896	46.7807	56.0315	19.1501	34.5381
ENSGALG00000006345	na	33.4012	-1.02531	0.345236	-2.96989	0.00297911	0.0431476	50.1084	37.1798	45.1728	30.9123	48.2798	38.9509	33.1659	35.8649	27.5679	41.5977	32.9902	24.8224	30.0459	13.2577	11.1015
ENSGALG00000007307	USP7	93.8054	-1.02405	0.253484	-4.03989	5.34769e-05	0.00281109	118.312	106.72	111.803	109.689	133.698	169.968	83.7045	123.968	84.3252	71.6896	63.7811	38.1883	90.9497	25.0424	75.2438
ENSGALG00000006098	HPRT1	70.9839	-1.02213	0.283951	-3.59965	0.000318642	0.00975955	101.609	75.0481	76.7938	97.7226	84.1801	108.886	50.5386	111.493	58.379	67.2643	52.7844	21.0036	82.8292	51.5579	24.6701
ENSGALG00000009654	MLF1	187.125	-1.02049	0.234683	-4.3484	1.37136e-05	0.00111074	253.326	191.407	246.192	223.366	188.167	248.755	180.044	292.377	179.191	227.46	107.768	126.021	181.899	41.2463	119.65
ENSGALG00000016702	PPP2R3B	220.614	-1.019	0.314404	-3.24107	0.00119083	0.0243905	357.022	167.998	238.287	297.157	103.987	405.444	309.549	420.243	212.435	116.827	169.35	102.154	144.545	153.201	111.015
ENSGALG00000002159	ACOX1	129.191	-1.01885	0.234508	-4.3446	1.3953e-05	0.00111074	230.359	157.67	121.967	130.629	118.843	247.87	142.14	172.307	102.163	108.862	84.6749	91.652	116.935	42.7194	69.0763
ENSGALG00000035535	GYG1	61.7144	-1.01115	0.307966	-3.28331	0.00102595	0.0221616	75.8586	68.1629	73.4059	63.8189	38.3762	86.7544	72.6492	118.51	54.3249	54.8735	74.7779	27.6865	57.6556	20.6232	38.2386
ENSGALG00000039455	na	33.9569	-1.01008	0.343378	-2.9416	0.00326523	0.0452652	39.6692	37.8683	49.6901	39.8868	44.566	43.3772	34.7453	30.4072	30.8111	46.908	26.3922	14.3206	35.7302	10.3116	24.6701
ENSGALG00000031117	STK17A	79.1489	-1.00795	0.26991	-3.73439	0.000188168	0.00700947	138.494	83.9988	68.8886	83.7623	76.7525	123.935	99.4978	107.595	47.8383	84.0804	76.9772	32.4601	89.3256	27.9886	45.6397
ENSGALG00000037697	LAMP1	509.674	-1.00067	0.204003	-4.90519	9.33379e-07	0.00015433	743.275	404.847	518.358	856.569	414.711	836.56	683.85	736.79	401.356	437.218	347.497	182.349	471.801	238.639	371.285
ENSGALG00000004435	RAB27A	85.227	-0.997661	0.29518	-3.37984	0.000725284	0.017429	122.487	91.5724	50.8194	139.604	146.077	128.361	58.4352	108.374	77.0278	84.0804	68.1798	27.6865	75.5207	47.1387	53.0407
ENSGALG00000005647	ABCD3	152.645	-0.987088	0.226411	-4.35972	1.30232e-05	0.00108654	219.224	102.589	131.001	262.256	142.363	298.329	108.974	261.19	143.515	174.356	100.07	62.056	103.942	58.9233	120.883
ENSGALG00000001945	na	69.6295	-0.984534	0.325491	-3.02476	0.00248827	0.0385492	75.1626	92.9495	92.6043	69.8019	76.7525	103.574	93.1805	147.358	48.6492	59.2988	18.6945	55.3731	32.482	27.9886	50.5737
ENSGALG00000009061	ACTL6A	113.242	-0.979112	0.258354	-3.7898	0.000150767	0.00614833	193.474	131.506	118.579	130.629	71.8007	165.541	159.512	138.782	102.974	121.253	67.0801	57.2825	119.371	60.3964	60.4417
ENSGALG00000007861	MAGT1	49.1415	-0.975324	0.283845	-3.43611	0.000590131	0.0152204	80.7302	39.2453	44.0435	83.7623	61.8972	62.8527	41.0626	54.577	44.5951	65.4942	32.9902	25.7771	50.3471	17.677	32.0711
ENSGALG00000006488	RYK	78.8467	-0.975268	0.244775	-3.98434	6.76684e-05	0.00330848	102.305	79.1792	85.8284	126.641	89.1319	90.2954	99.4978	120.069	69.7305	70.8045	49.4853	52.509	78.7689	26.5155	41.9392
ENSGALG00000009308	CNIH3	61.6525	-0.973278	0.307104	-3.16921	0.00152853	0.0284385	100.913	67.4744	57.5954	104.703	76.7525	74.3609	39.4833	83.4249	28.3787	91.1608	37.3889	49.6448	46.2869	26.5155	40.7057
ENSGALG00000034735	na	194.499	-0.971861	0.226097	-4.29843	1.72014e-05	0.0012928	342.407	177.637	197.631	284.193	292.155	325.772	197.416	227.664	99.7308	111.517	160.552	149.889	137.237	92.8042	120.883
ENSGALG00000014800	ATP6V1A	464.321	-0.970463	0.109703	-8.84628	9.04888e-19	5.75142e-15	618.7	461.993	477.703	659.129	583.071	919.773	443.792	654.144	306.49	407.126	289.214	252.998	420.642	190.028	280.006
ENSGALG00000043768	MT-ND2	425.995	-0.969234	0.242784	-3.99216	6.5475e-05	0.00327159	826.789	406.912	527.393	413.825	399.856	810.888	508.544	465.464	314.598	308	304.61	310.28	293.15	144.362	355.249
ENSGALG00000001055	na	815.152	-0.961898	0.149094	-6.45161	1.1067e-10	1.40682e-07	791.991	941.888	761.162	1122.81	950.74	1290.69	1200.29	1412.76	620.277	763.804	516.847	506.95	546.51	356.486	444.062
ENSGALG00000005998	RRAS2	46.0441	-0.960748	0.317446	-3.02649	0.0024741	0.0384606	39.6692	43.3764	49.6901	86.7538	47.0418	92.0659	36.3246	76.4078	45.4059	36.2873	25.2925	24.8224	36.5423	17.677	33.3046
ENSGALG00000003248	na	74.9244	-0.960555	0.270064	-3.55678	0.000375435	0.0110492	117.616	65.4089	64.3713	85.7566	68.0869	219.542	55.2766	135.663	49.46	42.4827	46.1863	38.1883	64.152	23.5693	48.1067
ENSGALG00000010641	SCCPDH	666.49	-0.956196	0.21852	-4.37578	1.20998e-05	0.00102837	877.593	647.892	771.326	792.75	684.583	1147.28	753.341	1150.8	612.169	669.103	274.919	251.088	508.344	281.359	574.813
ENSGALG00000016174	LMBRD1	61.5388	-0.9548	0.277614	-3.4393	0.000583214	0.015197	94.6492	61.2778	93.7336	68.8047	37.1383	98.2626	61.5939	77.9672	53.5141	57.5287	51.6847	24.8224	55.2194	41.2463	45.6397
ENSGALG00000002769	DNAJC12	63.6827	-0.954221	0.294702	-3.23792	0.00120405	0.0245735	80.0343	85.3758	45.1728	73.7906	80.4663	92.0659	102.656	120.069	38.1085	42.4827	49.4853	49.6448	38.9784	16.2039	40.7057
ENSGALG00000033376	APOH	91.3146	-0.948763	0.278267	-3.40955	0.000650712	0.0161682	115.528	82.6217	136.648	184.476	44.566	127.476	53.6972	153.595	60.0006	81.4252	68.1798	60.1466	73.0845	53.031	75.2438
ENSGALG00000012606	ISCA1	77.6258	-0.948547	0.310762	-3.05233	0.00227071	0.0364194	83.514	68.1629	118.579	98.7198	99.0355	133.673	41.0626	106.035	68.9196	100.011	51.6847	65.8749	74.7086	23.5693	30.8376
ENSGALG00000016314	ELOVL5	272.434	-0.944841	0.172674	-5.47182	4.45433e-08	1.6808e-05	363.982	229.275	290.235	455.707	238.923	402.788	227.424	409.328	186.488	355.793	234.231	186.168	267.165	111.954	127.051
ENSGALG00000004350	WDR41	112.589	-0.943948	0.250561	-3.76734	0.000164998	0.00654644	130.839	114.293	144.553	143.592	97.7975	124.82	167.409	159.833	121.623	127.448	74.7779	59.1919	115.311	45.6656	61.6752
ENSGALG00000051598	na	3114.26	-0.938826	0.321452	-2.92058	0.00349376	0.0474213	4056.69	4058.79	3809.2	3139.09	2789.09	3625.98	3962.54	4879.96	3846.53	3113.63	1573.63	1321.32	1484.43	2028.44	3024.55
ENSGALG00000007481	HACD3	178.112	-0.938531	0.277719	-3.37943	0.000726367	0.017429	304.826	144.588	133.26	212.397	141.126	349.673	293.755	319.665	130.542	152.23	65.9805	105.973	182.711	48.6117	86.3453
ENSGALG00000014916	na	97.5437	-0.933215	0.209284	-4.45909	8.23093e-06	0.000733844	122.487	92.9495	82.4404	118.663	110.177	225.738	105.815	156.714	74.5954	85.8505	61.5818	51.5542	103.942	32.4078	38.2386
ENSGALG00000004106	DHCR7	239.233	-0.927347	0.197542	-4.69443	2.67347e-06	0.000357537	357.022	271.963	267.649	315.106	199.309	380.657	243.217	350.073	198.651	193.827	169.35	95.4708	190.832	129.631	225.731
ENSGALG00000040436	GAD2	100.326	-0.926586	0.283317	-3.27049	0.00107361	0.022865	146.845	83.9988	151.329	111.683	82.9422	116.853	167.409	127.866	72.9737	67.2643	118.765	75.4219	77.1448	42.7194	61.6752
ENSGALG00000011456	CDK17	67.5364	-0.923928	0.257035	-3.59456	0.00032494	0.00988295	93.2573	66.0974	64.3713	105.7	54.4695	114.197	67.9112	92.0013	52.7033	58.4137	68.1798	29.596	60.9038	23.5693	61.6752
ENSGALG00000012696	na	124.185	-0.923571	0.278343	-3.3181	0.000906312	0.0202522	208.089	106.031	143.424	119.66	122.556	197.41	180.044	187.901	77.0278	158.425	51.6847	79.2408	126.68	51.5579	53.0407
ENSGALG00000026493	RALB	142.779	-0.922121	0.202956	-4.54345	5.53416e-06	0.000578479	175.379	132.883	161.493	222.369	105.225	292.132	140.56	198.816	90.8118	143.379	116.565	94.5161	116.123	58.9233	92.5128
ENSGALG00000003392	SBNO1	91.1516	-0.921489	0.308683	-2.98523	0.00283366	0.0418333	150.325	79.1792	49.6901	102.708	94.0837	197.41	134.243	146.578	66.4872	83.1953	63.7811	60.1466	68.2122	13.2577	57.9747
ENSGALG00000003717	MYO9B	77.5158	-0.911616	0.237639	-3.83614	0.000124984	0.00538677	104.393	97.0805	76.7938	91.7396	70.5628	113.312	77.3872	87.3232	105.407	79.6551	60.4821	39.143	51.1592	51.5579	56.7412
ENSGALG00000045548	na	317.596	-0.91153	0.207938	-4.38367	1.16698e-05	0.00100118	275.596	480.583	385.098	389.893	381.286	453.247	366.405	488.854	209.191	299.149	182.546	166.119	341.061	148.781	196.127
ENSGALG00000043570	SGK3	67.9402	-0.911417	0.29064	-3.13589	0.00171332	0.0304911	86.9938	47.5075	59.854	136.612	105.225	116.853	58.4352	89.6622	31.622	61.954	46.1863	38.1883	80.393	17.677	41.9392
ENSGALG00000034876	PDP1	81.2487	-0.908399	0.241227	-3.76575	0.00016605	0.00654644	121.791	78.4907	54.2074	94.7311	122.556	159.345	118.45	144.239	33.2436	63.7241	41.7876	38.1883	54.4074	36.8271	56.7412
ENSGALG00000001718	CCNG1	282.898	-0.907589	0.300867	-3.01658	0.00255641	0.0392041	541.449	234.095	214.571	271.23	351.576	406.329	331.659	458.447	328.382	261.977	189.144	171.847	116.123	92.8042	273.838
ENSGALG00000006723	na	466.644	-0.90187	0.154103	-5.85238	4.84596e-09	3.1478e-06	756.498	514.32	452.858	798.733	345.386	606.395	494.33	536.414	372.977	466.425	310.108	283.548	459.621	235.693	366.351
ENSGALG00000005357	COPB2	225.081	-0.90014	0.175702	-5.12312	3.00525e-07	6.67183e-05	391.82	228.587	201.019	341.032	220.354	345.247	197.416	352.412	129.731	246.046	111.067	154.663	199.764	101.643	155.422
ENSGALG00000014756	PPWD1	56.2959	-0.8919	0.259765	-3.43349	0.000595873	0.0152644	90.4735	55.0812	71.1472	68.8047	49.5177	91.1806	52.1179	64.7127	60.8114	46.908	38.4886	29.596	51.9712	27.9886	45.6397
ENSGALG00000008123	RINT1	57.7648	-0.891724	0.249573	-3.573	0.000352909	0.0105571	73.7707	63.3433	72.2765	83.7623	48.2798	96.4921	50.5386	85.7639	51.0816	43.3678	39.5883	43.9166	57.6556	22.0962	34.5381
ENSGALG00000023443	SMIM15	227.369	-0.891285	0.15804	-5.63961	1.70439e-08	7.1738e-06	318.745	214.128	248.451	410.834	217.878	362.067	175.306	280.682	180.813	197.368	170.45	157.527	223.314	129.631	123.35
ENSGALG00000011688	TCP11L1	201.344	-0.890387	0.245125	-3.63237	0.000280825	0.0090241	314.569	187.964	237.157	209.406	220.354	245.214	225.844	268.207	233.516	222.149	140.758	60.1466	156.726	126.685	171.457
ENSGALG00000008128	na	171.389	-0.888855	0.187428	-4.74237	2.11227e-06	0.000300141	226.184	159.047	163.752	238.324	190.643	309.837	126.346	295.496	94.8659	201.793	123.164	110.746	186.772	42.7194	101.147
ENSGALG00000013971	SGK1	114.154	-0.884383	0.274513	-3.22164	0.00127459	0.025089	187.211	89.5069	92.6043	182.482	108.939	175.279	189.52	144.239	99.7308	94.701	54.9837	58.2372	90.9497	81.0196	62.9087
ENSGALG00000005283	SLC25A36	59.0309	-0.88294	0.258391	-3.41708	0.000632977	0.0159318	76.5545	66.0974	55.3367	56.8387	79.2284	134.558	74.2285	99.798	37.2977	40.7126	24.1928	26.7318	43.0387	41.2463	29.6041
ENSGALG00000008707	KAT14	72.891	-0.881694	0.302564	-2.91408	0.00356741	0.0479911	89.7776	81.9332	65.5006	88.7481	48.2798	130.132	121.608	120.849	61.6223	54.8735	51.6847	24.8224	45.4748	50.0848	57.9747
ENSGALG00000035140	TMEM106B	150.539	-0.880669	0.215917	-4.07874	4.52807e-05	0.00248062	141.278	150.096	156.976	226.358	178.264	293.017	191.099	189.46	83.5144	150.46	119.865	77.3314	160.786	61.8695	77.7108
ENSGALG00000010253	ZDHHC17	172.811	-0.87976	0.172044	-5.11359	3.16095e-07	6.68504e-05	232.447	212.751	150.2	235.332	205.499	271.771	153.195	244.037	141.083	170.816	114.366	78.2861	160.786	88.385	133.218
ENSGALG00000038915	E2F5	62.495	-0.877664	0.289315	-3.0336	0.00241655	0.0379553	80.7302	60.5893	85.8284	77.7792	77.9904	71.7051	36.3246	85.7639	47.8383	75.2298	67.0801	44.8713	69.0243	14.7308	41.9392
ENSGALG00000010543	EPS15	325.946	-0.87317	0.163517	-5.33993	9.2983e-08	2.56896e-05	366.766	303.635	354.607	443.741	333.007	666.592	334.818	488.074	279.733	246.046	240.829	144.161	340.249	138.47	208.462
ENSGALG00000005474	na	78.9172	-0.871034	0.241451	-3.6075	0.000309158	0.00953044	96.7371	88.8184	118.579	82.7651	75.5145	129.246	91.6012	123.188	59.1898	49.5632	52.7844	43.9166	84.4533	36.8271	50.5737
ENSGALG00000008314	ARL8B	73.9919	-0.867283	0.22827	-3.79937	0.000145064	0.00594241	113.44	71.6055	55.3367	90.7425	94.0837	127.476	50.5386	116.171	64.8655	81.4252	58.2827	35.3242	75.5207	36.8271	38.2386
ENSGALG00000012542	RASD2	66.6341	-0.86602	0.275515	-3.14327	0.00167071	0.0299308	111.352	53.0156	44.0435	92.7368	87.894	98.2626	74.2285	95.8996	46.2167	74.3447	58.2827	34.3695	61.7158	41.2463	25.9036
ENSGALG00000054057	na	71.6773	-0.862894	0.232562	-3.71039	0.000206943	0.00737049	97.433	70.2285	65.5006	93.734	94.0837	134.558	91.6012	95.1199	43.7842	60.1838	49.4853	40.0977	51.1592	26.5155	61.6752
ENSGALG00000016579	RAB9A	86.1429	-0.86199	0.26814	-3.2147	0.00130582	0.0255929	164.244	71.6055	98.2509	100.714	100.273	123.935	69.4905	99.798	40.541	100.896	82.4756	46.7807	91.7617	54.5041	46.8732
ENSGALG00000005995	SLC13A5	57.7376	-0.85593	0.27971	-3.06006	0.00221291	0.035872	64.0274	74.3596	55.3367	71.7962	70.5628	43.3772	75.8079	70.1704	67.298	66.3792	60.4821	28.6412	48.723	45.6656	23.4366
ENSGALG00000007717	GCNT7	65.936	-0.849231	0.289036	-2.93815	0.00330181	0.0456171	59.1558	87.4413	123.096	48.8613	60.6592	75.2461	55.2766	64.7127	84.3252	65.4942	90.1733	35.3242	48.723	48.6117	41.9392
ENSGALG00000004998	RAF1	47.3639	-0.84679	0.290188	-2.91808	0.00352199	0.0475207	80.0343	52.3271	35.0089	50.8557	49.5177	91.1806	36.3246	65.4924	46.2167	48.6781	32.9902	34.3695	41.4146	17.677	28.3706
ENSGALG00000042810	na	224.684	-0.846166	0.158353	-5.34354	9.11512e-08	2.56896e-05	287.427	238.226	275.554	319.094	186.929	340.821	172.147	319.665	223.786	217.724	168.25	161.346	189.208	113.427	156.655
ENSGALG00000013726	AIRC	203.051	-0.842916	0.202944	-4.15344	3.27508e-05	0.0020124	292.995	238.915	212.312	219.377	158.457	258.493	285.859	293.936	201.894	204.448	137.459	124.112	181.899	98.6966	136.919
ENSGALG00000005982	KLHL13	138.56	-0.842748	0.187728	-4.4892	7.14899e-06	0.000699064	167.724	131.506	153.588	189.462	126.27	250.525	154.774	175.426	110.271	145.149	109.967	90.6973	143.733	44.1925	85.1118
ENSGALG00000001334	GNB1	1278.49	-0.836166	0.132518	-6.30983	2.7934e-10	2.54032e-07	1836.61	1240.01	1191.43	1511.71	1538.76	2321.12	1457.72	1762.84	1017.58	1192.17	846.749	690.254	1074.34	506.741	989.271
ENSGALG00000050999	na	318.871	-0.83487	0.283507	-2.94479	0.00323176	0.0449382	429.401	373.863	275.554	307.128	212.926	693.15	337.977	562.923	357.571	294.724	163.851	108.837	208.697	190.028	266.437
ENSGALG00000040128	SNAP29	58.2147	-0.833034	0.248221	-3.35602	0.000790723	0.0184854	92.5614	66.7859	55.3367	62.8217	63.1351	112.427	63.1732	88.8826	38.1085	46.0229	27.4919	38.1883	42.2266	35.354	40.7057
ENSGALG00000009916	SCFD1	67.004	-0.831853	0.227062	-3.66356	0.000248738	0.00828867	96.7371	70.917	81.3111	78.7764	71.8007	97.3774	50.5386	95.8996	50.2708	75.2298	48.3857	37.2336	73.0845	44.1925	33.3046
ENSGALG00000016463	FAM49A	132.333	-0.831721	0.214814	-3.87182	0.000108025	0.00488744	190.69	103.277	116.32	196.442	195.595	202.722	126.346	180.884	77.8387	169.046	87.974	79.2408	126.68	60.3964	71.5433
ENSGALG00000015180	PSAT1	121.623	-0.826751	0.224602	-3.68097	0.000232349	0.00794138	219.224	112.916	110.673	180.488	141.126	140.755	86.8632	150.477	76.217	129.218	118.765	75.4219	155.914	55.9772	70.3098
ENSGALG00000013640	na	62150.8	-0.824918	0.181437	-4.54659	5.45214e-06	0.000576532	67480.7	60002.7	91257	107360	51703.9	90263.5	33788.2	79331.6	50123.2	66328.8	53457.4	40049.1	57058.7	46817.5	37239.5
ENSGALG00000010570	BTF3L4	94.0692	-0.824507	0.21688	-3.80167	0.000143726	0.00591422	130.839	79.8677	98.2509	113.677	95.3216	162.886	101.077	144.239	65.6764	113.287	61.5818	61.1013	100.694	22.0962	60.4417
ENSGALG00000005888	PGP	270.423	-0.823565	0.16942	-4.86109	1.16741e-06	0.00018023	346.583	271.275	335.408	286.188	214.164	460.329	244.796	391.395	270.814	282.333	234.231	160.391	258.232	109.008	191.193
ENSGALG00000052193	na	147.104	-0.823339	0.278692	-2.9543	0.00313383	0.044391	207.393	145.965	160.364	159.547	131.222	249.64	211.63	222.986	150.002	89.3907	97.871	65.8749	77.9568	75.1272	161.589
ENSGALG00000010046	FAM177A1	232.795	-0.823201	0.213565	-3.85456	0.000115938	0.00514312	334.752	205.866	300.399	422.8	216.64	353.214	157.933	215.969	175.137	217.724	188.044	226.266	246.051	109.008	122.117
ENSGALG00000010493	INPP5A	233.488	-0.823046	0.163422	-5.03632	4.74578e-07	8.99128e-05	260.285	274.717	217.959	289.179	263.682	373.575	203.734	392.175	227.029	255.781	150.655	141.297	190.832	120.793	140.62
ENSGALG00000012044	na	85.2408	-0.8217	0.251149	-3.27176	0.0010688	0.0228238	91.1695	78.4907	86.9577	121.655	81.7042	103.574	168.988	110.713	74.5954	69.9195	74.7779	59.1919	41.4146	50.0848	65.3757
ENSGALG00000016445	NOL10	75.5261	-0.818727	0.259584	-3.154	0.00161049	0.0291922	112.744	92.9495	73.4059	69.8019	79.2284	87.6396	96.3391	121.629	76.217	75.2298	47.286	33.4148	58.4676	53.031	55.5077
ENSGALG00000014868	SERINC1	751.921	-0.818706	0.172913	-4.73479	2.19281e-06	0.000306112	1045.32	665.794	758.904	1087.91	807.139	1090.63	702.802	1146.12	404.599	800.091	665.303	490.72	911.121	253.37	448.996
ENSGALG00000003052	AGFG1	324.262	-0.818403	0.211662	-3.86655	0.000110385	0.0049695	392.516	358.028	383.969	401.859	331.769	501.936	342.715	434.277	304.868	286.758	238.629	132.704	266.353	138.47	349.082
ENSGALG00000039363	TXNRD3	147.886	-0.81525	0.249757	-3.26417	0.00109786	0.0233269	182.339	155.604	160.364	204.42	127.508	179.705	175.306	288.478	110.271	137.184	96.7713	84.969	109.627	51.5579	154.188
ENSGALG00000011047	LEPROT	97.4596	-0.814778	0.265045	-3.07412	0.00211128	0.034909	131.535	67.4744	107.285	144.59	84.1801	202.722	120.029	150.477	81.0819	75.2298	48.3857	77.3314	82.0171	50.0848	39.4721
ENSGALG00000050405	na	69.2139	-0.812984	0.277581	-2.92882	0.00340255	0.0465306	100.217	60.5893	55.3367	108.692	116.367	82.3281	71.0699	89.6622	60.8114	62.839	45.0867	41.0525	74.7086	25.0424	44.4062
ENSGALG00000014189	SULT4A1	948.415	-0.810932	0.122222	-6.63493	3.24649e-11	5.90472e-08	1229.05	893.003	1000.58	1265.41	1174.81	1432.33	805.458	1409.65	656.764	1105.44	710.39	604.33	984.205	440.452	514.371
ENSGALG00000011117	AGT	697.531	-0.810103	0.1557	-5.20297	1.96126e-07	4.82045e-05	840.708	501.239	772.455	990.19	916.078	1001.22	593.828	1104.02	580.547	754.953	596.024	308.371	741.402	331.444	430.493
ENSGALG00000015799	ELAVL2	74.3744	-0.808929	0.232705	-3.4762	0.000508579	0.0136835	93.9533	81.2447	68.8886	94.7311	96.5596	109.771	116.87	88.1029	55.1357	66.3792	49.4853	33.4148	66.5881	50.0848	44.4062
ENSGALG00000030908	ATP2B2	592.384	-0.803873	0.230219	-3.49178	0.000479814	0.0130252	700.822	606.581	647.101	538.472	459.277	1365.05	710.699	915.334	482.437	606.264	409.079	256.817	388.972	247.478	551.377
ENSGALG00000036189	angiopoietin-2B	138.092	-0.803218	0.254094	-3.1611	0.00157172	0.0289923	302.738	121.179	110.673	160.544	118.843	145.181	132.664	202.715	111.893	153.115	103.369	66.8296	175.403	58.9233	107.315
ENSGALG00000041783	na	152.763	-0.801688	0.184668	-4.34124	1.41682e-05	0.00111074	185.123	145.277	179.562	199.434	162.171	206.263	186.361	176.206	146.758	120.368	179.247	90.6973	132.364	92.8042	88.8123
ENSGALG00000001501	MAPK1	168.192	-0.800543	0.1535	-5.21527	1.83547e-07	4.63659e-05	219.224	178.325	162.622	244.307	170.836	289.476	151.616	197.257	126.488	186.747	129.762	108.837	176.215	82.4927	98.6804
ENSGALG00000036876	TMEM230	56.6303	-0.798976	0.244158	-3.27237	0.00106651	0.0228238	77.2505	70.2285	68.8886	52.85	77.9904	79.6724	53.6972	84.9842	44.5951	41.5977	42.8873	39.143	48.723	32.4078	34.5381
ENSGALG00000047664	na	137.324	-0.795577	0.177727	-4.4764	7.59129e-06	0.000706545	167.724	126.687	137.777	239.321	146.077	221.312	126.346	215.189	102.974	104.437	89.0736	80.1955	121.808	81.0196	99.9139
ENSGALG00000013310	MAEA	372.787	-0.795525	0.141138	-5.63649	1.73547e-08	7.1738e-06	502.476	395.207	451.728	460.692	363.955	496.624	385.357	500.549	326.76	347.827	318.906	273.047	306.143	159.093	303.442
ENSGALG00000041337	OTUD6B	63.3952	-0.795199	0.270543	-2.93927	0.00328988	0.0455375	66.8112	62.6548	55.3367	95.7283	49.5177	87.6396	60.0145	102.137	67.298	65.4942	70.3792	21.9583	73.0845	30.9347	41.9392
ENSGALG00000033996	TMEM220	56.5375	-0.794329	0.245474	-3.23589	0.00121262	0.0246152	56.372	88.1299	75.6645	50.8557	45.8039	49.5739	66.3319	57.6957	71.3521	60.1838	71.4788	40.0977	38.9784	39.7732	35.7716
ENSGALG00000021193	STARD5	67.8636	-0.790755	0.218236	-3.6234	0.000290753	0.00924514	84.9059	72.294	93.7336	109.689	63.1351	76.1314	60.0145	80.3062	47.0275	71.6896	50.585	42.9619	68.2122	36.8271	60.4417
ENSGALG00000015138	na	158.35	-0.790621	0.176865	-4.47019	7.81503e-06	0.000706545	180.251	152.85	194.243	278.21	128.746	195.64	115.291	207.393	145.137	162.85	150.655	98.3349	159.162	101.643	104.848
ENSGALG00000016340	na	106.096	-0.790154	0.257517	-3.06835	0.00215244	0.0352313	200.434	79.8677	93.7336	97.7226	99.0355	187.673	150.036	169.968	72.9737	107.977	59.3824	63.9654	102.318	47.1387	59.2082
ENSGALG00000028290	C21orf91	101.578	-0.786126	0.201376	-3.90377	9.47067e-05	0.00437189	135.71	103.966	145.682	146.584	87.894	110.656	85.2838	134.104	69.7305	103.552	85.7746	63.9654	126.68	50.0848	74.0103
ENSGALG00000002506	SPSB1	132.553	-0.785368	0.26903	-2.91926	0.00350861	0.0474811	180.947	194.161	141.165	162.539	136.174	169.968	99.4978	130.205	133.785	140.724	97.871	37.2336	133.176	114.9	115.949
ENSGALG00000032287	ATP2A2	241.022	-0.784001	0.175305	-4.47221	7.74136e-06	0.000706545	325.009	251.996	211.183	227.355	314.438	425.805	279.541	385.937	185.678	261.977	148.456	102.154	190.02	128.158	177.625
ENSGALG00000012007	ST13	129.538	-0.783471	0.211368	-3.70667	0.000209999	0.00743087	142.67	124.621	135.518	153.564	107.701	254.066	157.933	247.156	98.92	98.2413	100.07	90.6973	106.379	58.9233	66.6092
ENSGALG00000010580	STRN	622.285	-0.781886	0.241077	-3.2433	0.00118154	0.0243539	819.133	597.631	516.1	926.371	601.64	867.544	908.115	861.537	481.627	656.712	440.969	393.34	470.989	170.878	621.686
ENSGALG00000031652	na	295.437	-0.77854	0.208528	-3.73349	0.000188841	0.00700947	506.652	263.701	236.028	438.755	403.569	345.247	270.065	406.209	158.921	307.115	263.922	185.213	289.902	150.254	205.995
ENSGALG00000032746	Enpp2	1306.91	-0.77756	0.222611	-3.4929	0.0004778	0.0130194	1231.14	1125.72	2190.88	1804.88	927.219	1513.78	2114.72	1489.17	1059.74	1255.01	1185.45	750.401	1077.59	898.581	979.403
ENSGALG00000026401	na	146.777	-0.773726	0.25234	-3.06621	0.00216791	0.0353314	197.65	112.916	154.717	219.377	149.791	215.115	151.616	214.41	184.056	138.069	68.1798	109.791	131.552	54.5041	99.9139
ENSGALG00000033855	GOLT1B	81.0523	-0.770884	0.238581	-3.23112	0.00123307	0.024919	100.217	92.2609	98.2509	101.711	66.8489	127.476	94.7598	107.595	47.8383	68.1494	79.1766	45.826	80.393	63.3426	41.9392
ENSGALG00000043373	ARVCF	95.5349	-0.770128	0.252308	-3.05234	0.00227066	0.0364194	105.784	94.3265	93.7336	127.638	111.415	131.017	175.306	131.765	84.3252	76.9999	52.7844	47.7354	86.8894	36.8271	76.4773
ENSGALG00000012211	PDLIM5	84.9047	-0.769661	0.264364	-2.91137	0.00359848	0.0483377	111.352	109.474	82.4404	103.706	64.373	157.574	74.2285	116.951	52.7033	89.3907	74.7779	63.0107	47.0989	64.8157	61.6752
ENSGALG00000013493	SPTLC1	144.364	-0.767726	0.190352	-4.03319	5.50246e-05	0.00287583	180.251	128.064	152.458	223.366	157.219	251.411	82.1252	183.223	116.758	141.609	140.758	90.6973	159.162	55.9772	102.381
ENSGALG00000008539	ALG12	72.6841	-0.767604	0.231136	-3.32101	0.000896928	0.0201399	105.088	72.9825	77.9231	99.717	73.0386	87.6396	77.3872	109.154	42.1626	90.2758	46.1863	50.5995	71.4604	39.7732	46.8732
ENSGALG00000038783	ANXA4	375.228	-0.767575	0.181605	-4.22662	2.37229e-05	0.00160997	344.495	521.894	424.625	510.551	354.052	531.149	462.744	477.159	307.301	321.276	316.706	304.552	257.42	181.189	313.31
ENSGALG00000041641	HMG20A	80.1365	-0.763595	0.221796	-3.44278	0.000575762	0.0151026	97.433	93.638	60.9833	114.675	87.894	176.164	69.4905	117.73	45.4059	64.6091	48.3857	47.7354	96.634	29.4617	51.8072
ENSGALG00000002187	HSD17B4	304.378	-0.761891	0.171978	-4.43017	9.41572e-06	0.000823332	466.287	236.16	268.778	331.06	350.338	474.493	402.729	522.38	231.084	322.161	193.543	177.576	283.406	150.254	155.422
ENSGALG00000008572	LAMP2	1134.52	-0.759915	0.244541	-3.10751	0.00188668	0.0323115	1137.18	1438.31	1583.31	1363.13	834.374	1357.97	1078.68	1433.82	1178.12	1316.08	921.527	632.017	1006.13	374.163	1363.02
ENSGALG00000010481	CMPK1	679.451	-0.752802	0.180196	-4.17768	2.94499e-05	0.00191298	873.417	802.808	709.213	703.005	637.541	1118.07	952.336	892.724	657.574	639.011	368.391	364.699	523.773	428.667	520.539
ENSGALG00000008888	na	87.8295	-0.751695	0.23138	-3.24874	0.00115917	0.0240125	116.224	86.0643	117.449	104.703	91.6078	124.82	78.9665	95.1199	83.5144	88.5057	74.7779	69.6937	101.506	26.5155	57.9747
ENSGALG00000006109	MAPK8	180.829	-0.750883	0.203607	-3.6879	0.000226116	0.00775961	259.589	212.751	141.165	199.434	229.019	249.64	187.94	219.867	183.245	232.77	112.167	117.429	150.229	83.9657	133.218
ENSGALG00000010654	TRAPPC11	108.209	-0.749441	0.244499	-3.06521	0.0021752	0.0353868	152.413	81.2447	151.329	130.629	132.46	146.066	93.1805	121.629	95.6767	121.253	72.5785	52.509	153.478	47.1387	71.5433
ENSGALG00000028682	CBLN2	509.257	-0.748526	0.209963	-3.56504	0.000363795	0.0107906	737.011	539.107	378.322	612.262	571.93	700.232	704.381	778.892	316.22	592.103	348.597	322.691	539.202	293.144	204.762
ENSGALG00000017035	COG6	147.66	-0.747473	0.172163	-4.34165	1.41415e-05	0.00111074	178.859	133.572	144.553	237.326	162.171	257.607	110.553	216.749	115.136	125.678	106.668	78.2861	180.275	58.9233	108.548
ENSGALG00000005006	UBA2	61.3548	-0.74601	0.247225	-3.01753	0.00254842	0.0391476	89.7776	62.6548	48.5608	87.7509	56.9454	116.853	52.1179	67.8314	47.0275	61.954	57.1831	45.826	60.0917	25.0424	40.7057
ENSGALG00000039575	AMD1	94.2744	-0.745747	0.216969	-3.43711	0.000587947	0.0152204	112.048	75.7366	121.967	133.621	102.749	150.492	78.9665	143.46	63.2439	82.3103	82.4756	44.8713	93.3858	48.6117	80.1778
ENSGALG00000033207	HIBADH	269.255	-0.745382	0.16527	-4.51009	6.4801e-06	0.000657851	316.657	248.554	380.581	359.978	224.068	412.526	274.803	396.853	200.272	238.965	203.44	156.572	244.427	159.093	222.031
ENSGALG00000016062	PSMG1	135.028	-0.744266	0.220807	-3.37067	0.000749866	0.0177586	153.109	181.079	111.803	207.411	143.601	202.722	142.14	213.63	111.893	73.4597	96.7713	110.746	107.191	73.6542	96.2134
ENSGALG00000016070	WRB	307.687	-0.743615	0.179757	-4.13678	3.52208e-05	0.00213532	367.462	263.701	265.39	491.605	389.952	506.362	225.844	383.598	220.543	441.643	248.526	181.395	271.225	184.135	173.924
ENSGALG00000014248	TMEM33	116.521	-0.743014	0.189698	-3.91683	8.97218e-05	0.00416291	141.974	128.752	147.941	148.578	111.415	158.46	120.029	136.443	78.6495	111.517	122.064	67.7843	121.808	64.8157	87.5788
ENSGALG00000020260	PGRMC1	435.343	-0.735694	0.184526	-3.98693	6.69334e-05	0.00330811	524.746	338.061	616.609	737.906	396.142	643.576	289.017	608.924	315.409	434.563	324.404	310.28	358.926	250.424	381.153
ENSGALG00000031821	C12orf49	256.513	-0.732987	0.195363	-3.75193	0.000175479	0.00679127	299.955	254.062	226.993	284.193	357.766	366.493	214.789	427.26	252.165	309.77	175.948	140.342	289.902	76.6003	171.457
ENSGALG00000011164	CHN2	616.804	-0.726346	0.19833	-3.66231	0.000249955	0.00828867	515.003	565.959	766.809	1099.88	666.013	844.527	571.718	672.077	449.194	725.746	553.136	416.253	728.409	327.024	350.315
ENSGALG00000007439	PRELID3B	146.611	-0.725349	0.19358	-3.74703	0.000178939	0.00679246	183.035	115.67	164.881	237.326	123.794	238.132	105.815	249.495	92.4334	149.575	100.07	78.2861	202.201	86.9119	71.5433
ENSGALG00000009512	TFPI2	118.929	-0.724795	0.224456	-3.22911	0.00124175	0.0249832	163.548	112.228	133.26	144.59	136.174	99.1478	123.188	162.172	109.461	137.184	126.463	82.1049	125.868	47.1387	81.4113
ENSGALG00000004571	PPP1CC	139.447	-0.719994	0.211823	-3.39903	0.000676247	0.0164433	216.44	141.145	99.3802	204.42	126.27	259.378	93.1805	233.122	56.7574	158.425	96.7713	70.6484	154.29	69.2349	112.249
ENSGALG00000012311	UBE2D3	478.392	-0.719758	0.157565	-4.56801	4.92373e-06	0.000539474	679.943	502.616	505.936	459.695	502.605	723.248	693.326	677.535	388.382	412.436	315.607	311.235	432.823	231.274	339.214
ENSGALG00000009850	NOVA1	499.843	-0.718085	0.243226	-2.95234	0.00315378	0.0444226	800.343	486.091	334.279	447.729	424.615	1041.05	925.488	872.453	324.328	375.264	213.337	233.904	423.89	290.197	304.676
ENSGALG00000009361	GUCY1B3	164.93	-0.716508	0.194964	-3.67509	0.00023777	0.00806821	242.887	166.621	123.096	158.55	198.071	307.181	135.822	305.631	119.19	173.471	95.6717	73.5125	195.704	66.2887	112.249
ENSGALG00000028876	SNN	212.088	-0.715104	0.194654	-3.67372	0.000239041	0.00808119	288.819	234.095	182.95	213.394	240.161	309.837	235.32	411.667	154.866	207.988	137.459	92.6067	171.343	135.524	165.29
ENSGALG00000008569	CHP1	300.427	-0.714775	0.132297	-5.40281	6.56059e-08	2.13078e-05	334.752	289.176	263.132	436.76	325.579	475.379	314.287	431.158	280.543	313.31	235.33	159.436	267.977	172.351	207.229
ENSGALG00000026906	na	373.471	-0.71327	0.133585	-5.33946	9.32215e-08	2.56896e-05	540.753	349.077	330.891	500.579	394.904	580.723	371.143	505.227	311.355	340.747	325.504	225.311	358.926	170.878	296.041
ENSGALG00000028001	COMMD2	65.6847	-0.710368	0.241831	-2.93746	0.00330914	0.0456171	77.2505	62.6548	77.9231	92.7368	58.1833	106.23	56.8559	80.3062	39.7301	79.6551	61.5818	46.7807	77.9568	35.354	32.0711
ENSGALG00000014992	TMEM128	103.55	-0.710331	0.208973	-3.39916	0.00067593	0.0164433	137.102	96.392	108.415	137.609	91.6078	154.919	121.608	136.443	105.407	83.1953	84.6749	61.1013	112.875	44.1925	77.7108
ENSGALG00000017090	POMP	256.12	-0.709052	0.240518	-2.94802	0.00319813	0.0446756	446.104	282.291	202.148	263.253	241.399	406.329	285.859	438.955	244.867	165.506	137.459	123.157	215.193	156.147	233.132
ENSGALG00000011645	CLASP1	87.9615	-0.70696	0.225996	-3.1282	0.0017588	0.0311177	84.21	97.7691	108.415	117.666	71.8007	99.1478	102.656	115.391	86.7577	101.781	84.6749	57.2825	83.6412	66.2887	41.9392
ENSGALG00000024486	na	367.028	-0.704344	0.234798	-2.99979	0.00270166	0.0408628	496.908	245.8	297.011	353.995	548.409	670.133	811.776	527.838	287.03	249.586	167.151	194.76	228.186	144.362	282.473
ENSGALG00000002066	NCOA4	210.901	-0.702182	0.181009	-3.87926	0.000104774	0.00476407	311.786	199.669	179.562	230.346	227.782	449.706	216.368	346.954	145.947	165.506	87.974	116.474	270.413	70.708	144.32
ENSGALG00000034618	DCAF13	228.258	-0.694013	0.228204	-3.0412	0.00235641	0.0374636	302.042	187.964	154.717	260.261	209.212	478.92	303.231	438.955	223.786	195.597	118.765	102.154	159.162	109.008	180.092
ENSGALG00000030187	CAT	116.597	-0.692589	0.176648	-3.92073	8.82818e-05	0.00413832	157.285	122.556	109.544	191.457	110.177	173.509	113.712	139.561	83.5144	105.322	84.6749	91.652	129.116	60.3964	76.4773
ENSGALG00000009545	SLC25A12	698.513	-0.691559	0.225059	-3.07279	0.00212067	0.0349373	1027.22	744.973	528.522	757.849	813.329	1166.76	819.672	902.08	747.575	679.723	422.275	302.642	406.025	550.933	608.118
ENSGALG00000035975	na	1724.69	-0.689144	0.218162	-3.15886	0.00158385	0.029098	2174.15	1829.38	2751.03	2060.15	2639.29	1471.28	1293.47	1821.31	1599.75	1678.07	1085.38	1689.83	1405.66	914.785	1456.77
ENSGALG00000037656	NECAP1	209.241	-0.686796	0.205701	-3.33881	0.00084138	0.0192739	296.475	211.374	159.234	286.188	232.733	304.526	186.361	304.072	115.136	236.31	193.543	124.112	246.863	67.7618	173.924
ENSGALG00000004387	CCPG1	162.844	-0.686493	0.200299	-3.42734	0.000609529	0.0155268	205.305	101.212	176.174	245.304	174.55	221.312	138.981	223.766	136.218	206.218	158.353	75.4219	172.967	73.6542	133.218
ENSGALG00000003815	RPN2	436.354	-0.685038	0.225492	-3.03797	0.00238175	0.0376755	670.2	468.878	362.512	367.956	440.708	648.002	661.739	647.127	437.032	399.16	270.52	214.809	353.242	206.232	397.188
ENSGALG00000029670	CRYZL1	133.649	-0.681255	0.230837	-2.95124	0.00316504	0.0444226	196.258	152.162	124.225	116.669	103.987	175.279	194.258	210.511	107.839	135.414	116.565	86.8784	129.116	69.2349	86.3453
ENSGALG00000015096	SH3GL2	985.557	-0.680371	0.116807	-5.82475	5.71977e-09	3.25098e-06	1165.72	1065.13	840.215	1121.82	1156.24	1508.46	1255.57	1478.26	827.847	1072.69	670.801	581.417	800.682	546.514	691.996
ENSGALG00000003260	UTP6	133.096	-0.679534	0.233776	-2.90678	0.00365172	0.0487647	123.879	137.703	189.726	144.59	144.839	138.099	191.099	170.748	115.136	121.253	147.356	63.0107	136.424	75.1272	97.4469
ENSGALG00000006057	CLK4	78.7688	-0.679202	0.203696	-3.33439	0.000854861	0.019484	102.305	88.1299	70.0179	106.697	79.2284	134.558	69.4905	100.578	68.1088	81.4252	49.4853	50.5995	75.5207	41.2463	64.1422
ENSGALG00000032420	DPAGT1	261.949	-0.677306	0.198242	-3.41656	0.000634188	0.0159318	304.13	310.52	232.64	371.944	225.306	300.099	285.859	374.242	201.083	255.781	293.613	182.349	276.909	107.535	207.229
ENSGALG00000025738	na	311.467	-0.676018	0.192136	-3.51843	0.000434108	0.0120727	311.786	277.471	354.607	504.568	271.11	440.854	243.217	461.566	322.706	362.873	227.633	166.119	277.721	247.478	202.295
ENSGALG00000002354	PUS1	181.74	-0.675534	0.182098	-3.70973	0.000207482	0.00737049	217.832	212.062	233.769	226.358	194.357	239.017	189.52	193.359	186.488	173.471	101.17	107.882	156.726	147.308	146.787
ENSGALG00000031720	LGI1	99.1415	-0.671657	0.222492	-3.01879	0.00253788	0.0391142	119.007	95.7035	106.156	129.632	89.1319	186.787	93.1805	123.188	95.6767	73.4597	94.572	67.7843	69.8363	67.7618	75.2438
ENSGALG00000017032	na	116.492	-0.671258	0.231046	-2.9053	0.00366903	0.048924	126.663	116.359	159.234	133.621	102.749	174.394	123.188	148.917	106.217	122.138	95.6717	52.509	82.8292	79.5465	123.35
ENSGALG00000014331	FKBP4	642.557	-0.670003	0.148589	-4.50909	6.51052e-06	0.000657851	757.194	665.105	714.86	759.843	656.11	803.806	718.595	915.334	591.898	735.482	479.458	312.19	590.361	375.636	562.478
ENSGALG00000014167	TTLL12	188.562	-0.66964	0.167863	-3.98922	6.62916e-05	0.00329429	208.089	230.652	222.476	168.522	193.119	199.181	216.368	241.698	174.326	236.31	217.736	140.342	144.545	110.481	124.584
ENSGALG00000005249	BICD2	168.258	-0.668862	0.219733	-3.04398	0.00233468	0.0371831	212.265	152.85	212.312	274.222	106.463	296.558	129.505	243.258	87.5685	177.011	111.067	151.799	155.102	101.643	112.249
ENSGALG00000042853	GGPS1	175.786	-0.665486	0.19194	-3.46716	0.000525996	0.0141104	208.785	214.817	175.045	238.324	164.646	216.886	137.402	242.478	123.245	230.115	156.154	125.067	177.027	135.524	91.2793
ENSGALG00000014846	na	335.761	-0.664547	0.162675	-4.08513	4.40516e-05	0.00242791	450.28	300.881	234.899	472.658	394.904	658.625	274.803	587.093	180.002	361.988	194.642	195.715	337.001	117.847	275.072
ENSGALG00000011162	CYP46A1	163.985	-0.663725	0.20945	-3.1689	0.00153018	0.0284385	236.623	153.539	187.467	137.609	207.974	239.902	167.409	205.054	173.515	186.747	106.668	87.8332	163.222	107.535	98.6804
ENSGALG00000030552	na	89.246	-0.663646	0.224876	-2.95117	0.00316574	0.0444226	128.751	81.9332	109.544	115.672	90.3699	97.3774	85.2838	113.832	56.7574	122.138	63.7811	69.6937	83.6412	47.1387	72.7768
ENSGALG00000016259	DYNLT3	120.669	-0.662303	0.214756	-3.08398	0.0020425	0.0340192	147.541	111.539	137.777	166.527	134.936	205.378	104.236	155.155	85.136	123.023	89.0736	120.293	105.567	48.6117	75.2438
ENSGALG00000011621	IGF2R	175.39	-0.657889	0.153268	-4.29242	1.76739e-05	0.00130672	201.13	201.046	199.89	197.44	210.45	270.886	203.734	213.63	154.056	150.46	119.865	111.701	166.47	117.847	112.249
ENSGALG00000013621	ATP6V1H	382.793	-0.655545	0.174784	-3.75059	0.000176417	0.00679246	527.53	320.159	321.856	643.175	493.939	478.034	334.818	559.804	223.786	392.965	304.61	234.858	426.327	213.597	266.437
ENSGALG00000017008	RCBTB1	103.608	-0.654135	0.221995	-2.94662	0.00321271	0.0447787	130.143	124.621	100.51	115.672	146.077	153.148	78.9665	151.256	90.0009	89.3907	72.5785	63.0107	101.506	85.4388	51.8072
ENSGALG00000030436	MT-ND3	1143.53	-0.653207	0.180605	-3.61677	0.0002983	0.00932212	1591.64	1386.67	1427.46	1186.63	1528.86	1234.92	1021.83	844.384	1217.04	1263.86	889.637	892.652	769.012	780.734	1117.56
ENSGALG00000031424	SDC2	188.799	-0.652516	0.204596	-3.18929	0.00142625	0.0272485	297.867	154.916	152.458	239.321	215.402	282.394	146.878	323.564	122.434	198.253	162.752	152.753	205.449	67.7618	109.782
ENSGALG00000043448	ABLIM2	170.106	-0.65224	0.216733	-3.00942	0.00261747	0.0400055	204.609	183.145	147.941	193.451	200.547	281.509	265.327	240.919	151.623	121.253	91.273	88.7879	157.538	70.708	152.955
ENSGALG00000009568	SPOCK3	168.534	-0.651214	0.174978	-3.7217	0.000197889	0.00722733	260.981	152.162	159.234	236.329	207.974	247.87	154.774	230.783	107.839	157.54	91.273	126.021	216.005	78.0734	101.147
ENSGALG00000032316	CDV3	94.8387	-0.650983	0.213248	-3.0527	0.00226793	0.0364194	135.71	92.2609	110.673	124.646	80.4663	145.181	80.5458	120.849	86.7577	82.3103	70.3792	70.6484	76.3327	47.1387	98.6804
ENSGALG00000032372	CYB5R2	349.702	-0.646469	0.182357	-3.54508	0.000392494	0.0113312	486.469	309.143	435.918	482.63	359.004	305.411	397.991	490.413	282.165	347.827	256.224	201.443	334.565	250.424	305.909
ENSGALG00000008651	APMAP	432.127	-0.645064	0.137175	-4.7025	2.56997e-06	0.000348825	510.827	448.911	444.952	591.322	454.325	515.215	341.135	678.314	351.896	469.965	376.089	264.454	472.613	223.909	337.98
ENSGALG00000000723	STX12	470.121	-0.642633	0.152301	-4.2195	2.44841e-05	0.00163719	670.896	477.141	490.125	595.31	581.833	694.035	341.135	553.567	386.761	517.758	310.108	389.521	496.163	248.951	298.508
ENSGALG00000016003	DDRGK1	202.041	-0.640955	0.167952	-3.81629	0.000135473	0.00567739	260.981	201.735	204.407	285.191	167.122	337.28	198.996	232.342	197.029	184.092	153.954	123.157	184.335	153.201	146.787
ENSGALG00000009523	CNTN1	675.928	-0.639624	0.167264	-3.82405	0.000131279	0.00557872	640.97	713.301	744.222	832.637	795.997	1275.64	908.115	791.367	598.385	529.264	415.677	440.12	643.956	440.452	368.818
ENSGALG00000007721	ARHGAP21	203.029	-0.638868	0.210701	-3.0321	0.00242857	0.0380617	233.143	216.882	273.296	241.315	138.65	246.099	222.686	283.8	206.759	216.839	140.758	179.485	213.569	100.17	131.985
ENSGALG00000010183	RAB21	248.086	-0.63318	0.148719	-4.25757	2.06657e-05	0.00144565	288.123	227.898	262.002	285.191	274.823	462.985	296.914	305.631	173.515	255.781	194.642	138.433	250.112	139.943	165.29
ENSGALG00000006292	na	125.787	-0.632794	0.199515	-3.17166	0.00151571	0.0284203	197.65	123.933	106.156	122.652	137.412	187.673	127.926	176.206	86.7577	148.689	111.067	83.0596	138.049	61.8695	77.7108
ENSGALG00000005668	WSB1	137.055	-0.628741	0.204302	-3.07751	0.00208739	0.0346401	150.325	147.342	138.906	145.587	151.029	311.608	105.815	198.816	98.92	130.103	90.1733	104.063	141.297	53.031	88.8123
ENSGALG00000034374	STX7	253.682	-0.628259	0.159541	-3.93792	8.21905e-05	0.00387919	297.867	227.898	264.261	311.117	219.116	512.559	246.376	347.734	183.245	253.126	219.935	135.569	246.863	131.104	208.462
ENSGALG00000000142	CEPT1	107.461	-0.62696	0.198993	-3.15067	0.00162896	0.0294398	151.021	94.3265	101.639	140.601	96.5596	118.623	107.394	153.595	86.7577	130.988	112.167	65.8749	122.62	54.5041	75.2438
ENSGALG00000009500	VPS50	163.583	-0.62462	0.168881	-3.69858	0.000216806	0.00752533	206.001	207.931	159.234	201.428	189.405	183.246	249.534	227.664	107.028	107.092	111.067	114.565	125.868	111.954	151.721
ENSGALG00000012273	SOS2	148.495	-0.621072	0.168246	-3.69145	0.000222983	0.00768109	155.893	177.637	171.657	192.454	138.65	180.591	148.457	188.681	110.271	161.08	146.257	97.3802	143.733	91.3312	123.35
ENSGALG00000010954	na	206.09	-0.61728	0.148614	-4.15357	3.27325e-05	0.0020124	264.461	214.817	228.123	248.295	219.116	261.148	221.106	230.783	184.056	232.77	162.752	152.753	142.921	175.297	152.955
ENSGALG00000006403	MESDC2	157.371	-0.617196	0.165681	-3.72521	0.000195154	0.00718513	226.88	153.539	164.881	221.372	146.077	198.296	127.926	187.901	162.164	156.655	112.167	114.565	180.275	72.1811	135.686
ENSGALG00000005522	DYNLL2	1522.13	-0.614376	0.10137	-6.06075	1.35489e-09	1.12012e-06	1927.09	1673.78	1585.57	1653.31	1577.14	2093.61	1691.46	2129.28	1300.55	1608.15	1094.18	1063.54	1463.32	916.258	1054.65
ENSGALG00000031448	MAPK6	667.462	-0.609581	0.132164	-4.61229	3.98249e-06	0.000476536	863.674	740.842	629.032	768.818	658.586	1208.36	604.883	853.74	624.331	635.471	455.265	447.758	598.481	402.152	520.539
ENSGALG00000016967	ENOX1	164.038	-0.608781	0.189342	-3.21524	0.00130334	0.0255929	251.934	155.604	150.2	202.425	154.743	184.132	200.575	235.461	133.785	176.126	122.064	127.931	145.357	117.847	102.381
ENSGALG00000014222	na	186.183	-0.604444	0.180607	-3.34673	0.000817721	0.0189703	235.231	208.62	149.07	240.318	186.929	260.263	198.996	274.444	194.597	175.241	118.765	137.478	186.772	92.8042	133.218
ENSGALG00000005139	CLTC	934.888	-0.603407	0.195097	-3.09285	0.00198244	0.0334477	1222.78	1117.46	841.344	887.481	803.425	1506.69	1227.14	1330.9	934.064	816.907	662.004	592.874	522.148	729.176	828.915
ENSGALG00000009560	MSMO1	435.707	-0.603208	0.203768	-2.96027	0.00307374	0.0440619	611.74	442.715	543.203	591.322	563.264	634.723	341.135	385.158	378.653	352.252	266.121	373.291	292.338	287.251	472.432
ENSGALG00000042750	ND1	15255.8	-0.603186	0.185172	-3.25744	0.00112422	0.0235567	25026.4	20817.9	13604.9	17427.5	13520.8	16354.1	15812.3	16313.1	12682	13195.3	13352.2	13500.5	14177.6	7219.58	15833.3
ENSGALG00000040371	CD59	3853.37	-0.602192	0.156135	-3.85686	0.000114852	0.00511992	3986.4	4341.08	5791.16	4878.15	2838.6	4350.11	3507.69	4877.63	3687.61	3393.31	3601.43	2547.16	3400.87	2890.19	3709.15
ENSGALG00000031275	TUBB6	135.944	-0.601206	0.203349	-2.95652	0.00311133	0.0442533	158.677	139.08	178.433	143.592	133.698	143.41	105.815	175.426	142.704	169.931	135.26	63.9654	138.049	114.9	96.2134
ENSGALG00000012989	NINJ2	647.136	-0.597904	0.171021	-3.49608	0.000472151	0.0129329	686.903	561.828	1014.13	1086.92	506.319	846.298	461.164	666.619	527.033	632.815	516.847	557.55	659.385	433.086	550.143
ENSGALG00000009961	RLI	176.708	-0.597516	0.170742	-3.49953	0.000466081	0.0128053	234.535	156.981	201.019	196.442	194.357	266.46	161.092	247.156	126.488	200.023	125.363	99.2897	234.683	103.116	103.614
ENSGALG00000016578	na	348.394	-0.597185	0.139111	-4.29287	1.7638e-05	0.00130672	406.435	344.946	396.392	524.511	361.479	455.018	372.722	416.345	269.192	269.942	311.208	269.228	343.497	259.263	225.731
ENSGALG00000015436	SDCBP	409.428	-0.596935	0.1675	-3.56379	0.000365543	0.010793	473.246	329.798	504.806	624.228	352.814	438.198	345.873	562.143	315.409	506.252	391.484	248.224	509.156	254.843	284.94
ENSGALG00000016993	SUCLA2	355.017	-0.596791	0.130284	-4.5807	4.63416e-06	0.000526237	457.239	341.503	345.572	437.758	360.241	488.657	300.073	565.262	251.354	435.448	283.716	215.764	371.919	194.447	276.305
ENSGALG00000040796	na	127.235	-0.595465	0.201619	-2.95342	0.00314279	0.0444226	155.197	128.064	128.743	143.592	183.216	136.328	146.878	145.019	141.893	142.494	90.1733	84.969	112.063	66.2887	103.614
ENSGALG00000015144	ZFAND5	153.739	-0.59495	0.188601	-3.15455	0.00160748	0.0291922	201.826	131.506	171.657	204.42	184.454	189.443	132.664	186.342	105.407	185.862	140.758	101.199	181.087	103.116	86.3453
ENSGALG00000023648	PPP3R1	621.969	-0.593755	0.146653	-4.0487	5.15023e-05	0.00272303	920.742	559.074	525.134	758.846	765.049	953.413	472.22	964.454	382.707	651.402	464.063	391.43	857.525	287.251	376.219
ENSGALG00000008858	MDH1	2355.1	-0.592634	0.143674	-4.12485	3.70981e-05	0.00223424	2263.23	2782.98	2362.54	3297.64	2350.85	2813.32	2214.22	3418.08	2185.97	2866.7	1670.41	1626.82	2201.47	1682.26	1589.99
ENSGALG00000006939	PFKP	1700.42	-0.591302	0.187026	-3.1616	0.00156906	0.0289923	2110.82	1778.43	1884.84	1891.63	1821.01	1945.78	2012.07	2144.1	2018.94	1610.8	1203.04	961.391	1216.45	998.75	1908.23
ENSGALG00000034070	GAD67	699.147	-0.590704	0.136631	-4.32336	1.53671e-05	0.00118431	829.573	653.4	699.05	890.473	729.149	1255.28	814.934	947.301	462.978	576.172	543.239	391.43	765.764	331.444	597.016
ENSGALG00000009293	CHN1	1311.71	-0.590693	0.184825	-3.19597	0.00139362	0.0269319	2007.82	1433.49	996.061	1267.4	1640.27	2040.5	1917.31	1721.51	1187.85	985.068	688.396	811.502	1182.35	782.207	1013.94
ENSGALG00000009031	SESTD1	229.995	-0.588842	0.178339	-3.30181	0.000960618	0.0212551	317.353	236.849	217.959	243.309	191.881	421.378	289.017	355.53	157.299	196.483	147.356	130.795	201.389	169.405	173.924
ENSGALG00000027989	SBDS	377.975	-0.588799	0.129047	-4.56266	5.05093e-06	0.000546823	415.482	384.88	435.918	516.534	455.563	471.838	355.349	451.43	347.841	394.735	280.417	269.228	299.647	272.52	318.244
ENSGALG00000027891	na	1321.31	-0.588297	0.11257	-5.22607	1.73149e-07	4.51377e-05	1668.89	1485.81	1153.04	1629.38	1491.72	2143.19	1569.85	1953.86	929.199	1088.62	790.666	1019.63	1101.95	904.473	889.357
ENSGALG00000016271	PTP4A1	1570.72	-0.587331	0.180145	-3.26031	0.00111289	0.0234478	2126.82	1367.39	1665.75	2420.13	1859.39	1812.1	1329.8	1553.89	932.442	2009.96	1366.9	1184.79	1914.82	735.068	1281.61
ENSGALG00000010025	SNX6	226.917	-0.586666	0.153705	-3.81683	0.000135178	0.00567739	339.624	201.735	202.148	325.077	243.875	308.952	172.147	280.682	170.272	242.505	212.237	170.893	234.683	116.374	182.559
ENSGALG00000015112	na	164.054	-0.586545	0.15855	-3.69943	0.000216088	0.00752533	210.177	148.031	158.105	206.414	188.167	208.033	153.195	241.698	125.677	186.747	152.855	102.154	156.726	88.385	134.452
ENSGALG00000006465	CCDC51	125.654	-0.585737	0.178464	-3.28211	0.00103033	0.0222034	148.933	150.785	159.234	153.564	134.936	122.164	123.188	160.612	105.407	102.667	116.565	93.5614	134.8	95.7504	82.6448
ENSGALG00000042839	FAM214A	251.312	-0.584778	0.1667	-3.50798	0.000451528	0.0124808	361.198	213.439	254.097	294.165	245.113	393.936	268.486	358.649	244.867	225.689	161.652	145.116	237.119	142.889	223.264
ENSGALG00000010411	RNF13	381.311	-0.581579	0.147702	-3.93752	8.23272e-05	0.00387919	421.05	331.175	385.098	566.392	428.328	532.034	312.707	550.448	362.436	400.931	279.317	268.273	451.5	209.178	220.797
ENSGALG00000014862	na	695.742	-0.581516	0.153712	-3.78316	0.000154848	0.00628654	746.754	704.35	866.189	1088.91	511.271	787.871	566.98	931.708	684.331	785.045	509.149	568.051	636.648	480.225	568.646
ENSGALG00000029571	TMEM55A	278.817	-0.581298	0.160542	-3.62086	0.00029363	0.00928902	308.306	181.079	269.908	411.831	288.441	474.493	217.948	395.294	297.571	302.689	252.925	154.663	300.459	150.254	176.391
ENSGALG00000029863	PHYHIPL	625.867	-0.580803	0.13319	-4.36072	1.29637e-05	0.00108654	725.18	576.287	668.558	967.255	662.3	741.838	503.806	856.079	469.464	711.585	525.644	377.11	708.92	369.744	524.239
ENSGALG00000013708	CYB5A	233.241	-0.57925	0.145789	-3.9732	7.09127e-05	0.00343022	288.123	267.832	266.52	283.196	257.492	291.247	172.147	247.936	190.543	242.505	252.925	190.942	212.757	167.931	166.523
ENSGALG00000003483	GOLGA7	480.285	-0.567882	0.138475	-4.10096	4.11447e-05	0.00235327	551.888	456.485	514.97	678.075	570.692	555.051	469.061	546.55	390.004	554.93	438.77	392.385	483.17	297.563	304.676
ENSGALG00000001841	ROGDI	975.008	-0.566194	0.179228	-3.15906	0.00158277	0.029098	1151.8	1203.52	1079.63	1045.03	1086.91	1069.38	1132.38	1229.54	944.604	1110.75	508.05	770.45	1004.51	550.933	737.636
ENSGALG00000010614	SLC25A4	249.574	-0.565451	0.14082	-4.01543	5.93367e-05	0.00303151	288.123	255.439	309.434	285.191	206.737	248.755	186.361	290.038	303.246	334.551	266.121	196.67	248.487	144.362	180.092
ENSGALG00000002529	na	169.808	-0.562647	0.187655	-2.99831	0.00271482	0.0408751	244.278	169.375	179.562	184.476	222.83	250.525	195.837	226.105	113.515	117.713	120.964	171.847	119.371	91.3312	139.386
ENSGALG00000030475	na	119.341	-0.559437	0.191416	-2.92263	0.0034709	0.0472236	140.582	132.195	125.355	166.527	121.318	123.935	104.236	130.985	139.461	138.954	85.7746	100.244	107.191	64.8157	108.548
ENSGALG00000010158	KANK1	531.519	-0.556607	0.172005	-3.23599	0.00121221	0.0246152	534.49	503.993	789.395	749.872	502.605	748.035	505.386	530.956	445.951	483.241	425.574	411.479	570.059	444.871	326.879
ENSGALG00000030585	UBXN2B	154.082	-0.555297	0.180279	-3.0802	0.00206861	0.034391	224.792	122.556	128.743	198.437	164.646	240.788	150.036	214.41	114.326	169.931	126.463	93.5614	166.47	113.427	82.6448
ENSGALG00000006474	na	2810.46	-0.553358	0.17277	-3.20285	0.00136074	0.0264414	3650.26	2986.78	2718.28	2798.06	2258.01	3731.32	4347.9	4328.74	2553.27	2507.37	1979.41	1681.24	2505.18	1887.02	2224.01
ENSGALG00000012574	WDSUB1	217.088	-0.551646	0.136883	-4.03005	5.57648e-05	0.00289729	264.461	259.57	237.157	254.278	240.161	253.181	221.106	256.512	210.002	204.448	161.652	162.3	223.314	142.889	165.29
ENSGALG00000019171	na	588.963	-0.550767	0.146979	-3.74724	0.00017879	0.00679246	709.869	728.448	699.05	555.424	560.788	873.74	623.835	665.84	564.33	570.861	421.175	421.981	607.414	396.259	435.427
ENSGALG00000002345	ATG12	112.402	-0.550452	0.179131	-3.0729	0.00211988	0.0349373	135.71	117.047	123.096	132.624	123.794	161.115	102.656	163.731	94.055	98.2413	85.7746	88.7879	127.492	67.7618	64.1422
ENSGALG00000006409	na	389.819	-0.549906	0.160052	-3.4358	0.000590808	0.0152204	480.206	424.813	435.918	333.055	345.386	468.297	524.338	527.838	366.49	400.046	391.484	258.726	254.984	313.767	321.945
ENSGALG00000014371	LGALS8	164.406	-0.549621	0.172239	-3.19104	0.0014176	0.0271689	203.913	148.031	168.269	206.414	147.315	233.706	126.346	219.088	114.326	215.954	185.845	117.429	172.967	101.643	104.848
ENSGALG00000004156	KIF1BP	153.156	-0.549134	0.183857	-2.98674	0.00281972	0.0416952	201.826	140.457	161.493	220.375	180.74	182.361	131.084	196.477	91.6226	167.276	129.762	89.7426	156.726	110.481	136.919
ENSGALG00000013410	UBA3	247.044	-0.542628	0.175947	-3.08405	0.00204204	0.0340192	343.799	197.604	217.959	394.879	284.727	342.591	236.9	286.139	191.353	230.115	199.041	189.032	253.36	114.9	223.264
ENSGALG00000010026	PPP1CB	406.032	-0.538288	0.159238	-3.38041	0.000723782	0.017429	414.786	492.288	494.643	481.633	401.094	540.887	503.806	401.531	269.192	432.793	357.394	280.684	373.543	287.251	358.95
ENSGALG00000039958	na	220.725	-0.533957	0.160006	-3.3371	0.000846588	0.0193439	243.583	231.341	278.942	248.295	195.595	324.001	186.361	283.021	210.002	247.816	167.151	168.983	224.126	163.512	138.153
ENSGALG00000009309	EIF5A2	468.703	-0.529613	0.166634	-3.1783	0.00148142	0.0278924	474.638	442.026	498.03	624.228	540.981	647.117	475.378	560.584	329.193	488.551	538.84	382.838	428.763	226.855	372.518
ENSGALG00000010809	BZW2	302.319	-0.529416	0.155424	-3.40627	0.000658572	0.0162305	425.226	257.504	259.744	406.845	315.676	397.477	356.929	434.277	224.597	272.597	257.324	192.851	283.406	182.662	267.67
ENSGALG00000002973	na	193.909	-0.525774	0.172963	-3.03981	0.00236731	0.0375712	224.096	198.292	163.752	286.188	193.119	228.394	240.058	227.664	150.002	206.218	188.044	138.433	165.658	160.566	138.153
ENSGALG00000015596	MAP3K7	135.47	-0.524499	0.174803	-3.00051	0.0026953	0.0408518	164.244	158.358	119.708	202.425	126.27	184.132	101.077	165.29	101.352	136.299	125.363	108.837	134.8	78.0734	125.817
ENSGALG00000038128	UBE2D2	1138.26	-0.524432	0.0916503	-5.7221	1.05214e-08	5.03588e-06	1385.64	1147.07	1325.82	1297.32	1219.37	1539.45	1258.73	1319.98	976.226	1095.7	928.125	818.185	999.634	766.003	996.672
ENSGALG00000033385	COPS8	328.232	-0.522964	0.157141	-3.328	0.000874715	0.0198827	379.293	362.159	291.365	412.828	422.139	439.969	222.686	375.802	284.598	422.172	290.314	223.402	366.235	197.393	233.132
ENSGALG00000004321	OSER1	400.352	-0.521825	0.178751	-2.91929	0.0035083	0.0474811	419.658	486.78	501.418	580.353	380.049	390.395	233.741	427.26	334.868	397.39	470.661	274.001	389.784	400.679	318.244
ENSGALG00000031397	NT5C3A	277.006	-0.520349	0.164145	-3.17006	0.00152407	0.0284385	407.131	287.111	250.709	282.199	272.347	361.181	334.818	371.903	197.84	271.712	263.922	204.308	238.743	169.405	241.767
ENSGALG00000029295	AZIN1	537.842	-0.517394	0.159555	-3.24273	0.00118389	0.0243539	718.916	530.156	466.41	741.894	651.158	643.576	552.766	688.45	329.193	585.907	418.976	395.249	684.559	306.401	354.016
ENSGALG00000036111	ITM2C	1510.12	-0.51703	0.136758	-3.78062	0.000156437	0.00632181	2063.49	1259.29	1389.06	1829.81	1964.62	2371.58	1132.38	1818.19	1482.18	1705.5	1083.18	1081.68	1575.38	847.023	1048.48
ENSGALG00000005393	na	1212.23	-0.51679	0.112878	-4.57832	4.68718e-06	0.000526237	1571.46	1043.79	1057.04	1596.47	1145.1	1735.97	1190.81	1637.31	977.037	1581.6	1015	875.467	1133.62	671.726	951.032
ENSGALG00000005597	CNN3	437.869	-0.515351	0.121991	-4.2245	2.39472e-05	0.00161315	563.024	382.126	467.539	510.551	425.852	594.887	518.02	571.499	371.355	441.643	387.085	340.831	360.55	297.563	335.513
ENSGALG00000037040	na	646.744	-0.510477	0.138192	-3.69397	0.000220776	0.00763399	807.998	821.398	644.842	681.067	621.447	805.576	510.124	743.027	603.25	755.838	575.13	468.762	810.426	424.248	428.026
ENSGALG00000031296	na	275.661	-0.510311	0.155041	-3.29145	0.000996717	0.0217052	359.806	260.258	350.089	362.97	269.872	319.575	292.176	233.122	277.3	223.919	248.526	215.764	222.502	262.209	236.833
ENSGALG00000005594	OMG	227.034	-0.505609	0.138816	-3.6423	0.000270218	0.00880775	258.893	209.308	247.321	278.21	230.257	352.329	213.21	260.41	186.488	269.057	194.642	167.074	254.172	116.374	167.757
ENSGALG00000013165	FH	1306.71	-0.500151	0.139439	-3.58687	0.00033467	0.0101113	1648.01	1214.54	1422.94	1646.33	1059.68	1798.83	1538.27	1755.04	874.874	1450.61	974.312	940.388	1387.79	754.219	1134.82
ENSGALG00000016691	na	968.982	-0.496585	0.123897	-4.00806	6.12196e-05	0.00309295	1089.16	995.592	976.863	1080.93	1267.65	1486.33	857.576	1245.14	811.63	964.712	773.071	747.537	1045.11	481.698	711.732
ENSGALG00000015821	CCT8	630.809	-0.49271	0.120578	-4.08623	4.38435e-05	0.00242791	789.903	600.385	592.893	771.809	798.473	805.576	497.489	840.486	573.249	708.045	516.847	429.619	689.431	405.098	442.828
ENSGALG00000038904	ARL6IP5	607.343	-0.489789	0.166871	-2.93513	0.00333403	0.0457915	641.666	605.893	617.738	921.385	781.142	736.527	451.688	750.044	402.977	746.988	478.358	493.584	612.286	357.959	511.904
ENSGALG00000002139	CSDE1	399.958	-0.485506	0.128456	-3.77956	0.000157107	0.00632181	500.388	379.371	393.004	386.902	513.746	463.87	407.467	555.906	384.328	429.252	398.082	259.681	357.302	266.628	303.442
ENSGALG00000000613	RAB11B	997.674	-0.482556	0.135856	-3.55198	0.000382343	0.0111801	1159.45	937.068	1005.1	1223.53	987.879	1179.15	1216.08	1369.1	872.442	1082.42	789.566	648.247	1125.5	533.256	836.316
ENSGALG00000017282	na	705.05	-0.480423	0.110521	-4.34689	1.38084e-05	0.00111074	883.161	683.695	693.403	858.563	783.618	808.232	739.127	881.809	616.223	752.298	636.711	485.946	761.703	505.268	486.001
ENSGALG00000006312	TSG101	621.019	-0.480039	0.157487	-3.04812	0.00230281	0.0368045	833.748	606.581	682.11	657.135	696.962	838.33	634.891	784.35	598.385	647.861	346.397	436.302	548.134	402.152	601.95
ENSGALG00000004115	DNAJA2	782.582	-0.476413	0.126768	-3.75814	0.000171183	0.00668129	984.769	751.858	826.663	960.275	877.702	873.74	735.968	969.132	590.276	875.321	745.579	635.836	878.639	450.763	582.214
ENSGALG00000053363	na	229.563	-0.475711	0.159691	-2.97896	0.00289231	0.0423553	227.576	229.275	204.407	271.23	308.248	306.296	186.361	322.784	214.056	254.896	239.729	148.934	249.3	131.104	149.254
ENSGALG00000027788	CPE	5409.84	-0.468455	0.158464	-2.95622	0.00311437	0.0442533	7366.63	4036.76	5659.03	7048.99	6157.53	5568.21	5508.7	6335.61	3890.31	6791.92	5359.81	3821.7	5928.78	3162.71	4510.93
ENSGALG00000032660	na	262.557	-0.463117	0.154734	-2.993	0.00276252	0.0412519	260.285	319.471	315.081	236.329	292.155	316.919	270.065	330.581	223.786	275.253	278.218	207.172	244.427	195.92	172.691
ENSGALG00000052223	na	1424.21	-0.460808	0.139392	-3.30585	0.000946886	0.0210537	1308.39	1408.01	1697.37	2033.23	1473.15	1867.87	1405.6	1684.87	1211.36	1439.99	1163.46	885.969	1303.34	1168.15	1312.45
ENSGALG00000012214	RAB3GAP1	302.39	-0.45974	0.134691	-3.41329	0.000641829	0.016006	350.759	349.765	345.572	376.93	323.103	342.591	304.811	282.241	252.976	272.597	298.012	199.534	302.895	265.155	268.904
ENSGALG00000010939	LIN7A	318.529	-0.459686	0.156499	-2.93732	0.00331068	0.0456171	397.388	307.077	321.856	451.718	269.872	575.412	230.582	469.362	236.759	273.482	190.244	264.454	319.948	241.586	228.198
ENSGALG00000001428	EFHD1	863.752	-0.459322	0.110537	-4.15537	3.24768e-05	0.0020124	937.445	813.824	944.112	1189.62	760.097	1196.86	644.367	1215.51	762.17	923.999	748.878	644.428	898.128	577.449	699.397
ENSGALG00000016430	na	417.979	-0.455895	0.12151	-3.75191	0.000175495	0.00679127	494.821	477.829	451.728	414.823	418.425	596.658	361.667	534.075	354.328	433.678	382.687	314.099	399.529	288.724	346.615
ENSGALG00000039891	ANP32E	544.696	-0.454752	0.0992729	-4.58083	4.6314e-06	0.000526237	747.45	546.681	579.342	647.163	537.267	713.51	518.02	646.348	464.599	476.16	460.764	440.12	553.006	409.517	430.493
ENSGALG00000042858	na	334.67	-0.451932	0.127697	-3.53908	0.000401524	0.0114826	407.827	311.209	318.468	469.667	373.859	479.805	337.977	423.362	207.57	343.402	254.025	261.59	339.437	218.016	273.838
ENSGALG00000027258	CDC42SE2	309.95	-0.448658	0.126482	-3.5472	0.000389342	0.0113121	389.732	287.799	309.434	407.842	354.052	382.427	296.914	352.412	273.246	338.977	234.231	230.085	355.678	203.285	233.132
ENSGALG00000008975	FAM3C	236.341	-0.445006	0.133031	-3.34513	0.000822441	0.0190313	272.116	229.964	273.296	291.174	241.399	304.526	225.844	324.343	192.164	232.77	179.247	198.579	210.321	192.974	176.391
ENSGALG00000004375	VPS35	502.488	-0.443694	0.119594	-3.71	0.000207263	0.00737049	651.409	510.189	473.185	562.404	458.039	638.264	527.496	574.618	519.735	486.781	515.747	358.97	529.457	346.175	384.853
ENSGALG00000002519	SLC25A33	407	-0.443581	0.132369	-3.3511	0.000804903	0.0187207	473.942	455.108	439.306	582.347	410.997	431.116	296.914	432.718	295.949	454.034	396.982	316.008	463.681	324.078	331.813
ENSGALG00000007716	SLC37A4	308.605	-0.442229	0.122536	-3.60897	0.00030742	0.0095091	347.279	364.224	342.184	349.009	320.627	366.493	383.777	389.056	264.327	238.965	229.832	223.402	291.526	244.532	273.838
ENSGALG00000004237	PRKAR1A	566.644	-0.437992	0.119017	-3.68008	0.000233159	0.00794138	693.166	494.353	554.497	646.166	710.579	749.806	674.374	644.009	481.627	584.137	510.249	379.019	467.741	437.506	472.432
ENSGALG00000007462	CTSZ	655.495	-0.437253	0.129468	-3.37729	0.000732028	0.0175186	778.768	636.876	648.23	870.529	597.927	794.068	653.843	829.571	536.762	601.838	721.386	448.713	688.619	509.687	515.605
ENSGALG00000001034	AAR2	312.212	-0.435254	0.138481	-3.14305	0.00167197	0.0299308	345.191	331.864	369.288	368.953	264.92	395.706	330.08	350.852	320.274	319.505	236.43	251.088	336.189	198.866	263.97
ENSGALG00000003079	MFF	316.646	-0.431191	0.146185	-2.94963	0.00318152	0.044512	443.32	282.979	321.856	313.111	375.097	451.477	399.571	368.005	274.868	285.873	225.433	224.356	293.15	225.382	265.203
ENSGALG00000004107	ITM2A	1405.05	-0.428537	0.103946	-4.1227	3.74463e-05	0.00224037	1746.14	1251.03	1406	1772.97	1624.18	1867.87	1255.57	1618.6	1140.82	1671.87	1124.97	1080.73	1534.78	829.346	1150.86
ENSGALG00000035836	LDHB	7619.86	-0.42613	0.0895309	-4.75959	1.93987e-06	0.000280019	8940.87	8614	7714.39	8865.84	8809.2	8323.99	7110.14	9198.57	6696.56	7480.5	7187.47	5527.76	6928.42	6432.95	6467.26
ENSGALG00000011176	SCRN1	843.359	-0.425453	0.0997395	-4.26564	1.99331e-05	0.00140521	1016.09	884.741	804.076	984.207	893.795	1033.09	881.266	1044.76	679.467	897.447	775.27	588.1	858.337	559.772	749.971
ENSGALG00000029789	na	311.011	-0.424175	0.138899	-3.05383	0.00225943	0.0364194	371.637	333.241	322.986	332.058	325.579	369.149	298.493	359.429	313.787	387.655	232.031	201.443	312.639	246.005	259.036
ENSGALG00000008684	na	4696.09	-0.422909	0.102997	-4.10602	4.02527e-05	0.00233158	5806.31	4870.55	4297.07	5717.77	5335.54	5550.51	4268.93	5329.06	3868.42	5530.72	4297.53	3520.01	5361.97	2935.85	3751.09
ENSGALG00000031158	OAT	598.881	-0.422329	0.119654	-3.52958	0.000416214	0.0117548	730.748	579.729	710.343	699.016	696.962	695.805	668.057	587.872	516.492	627.505	448.667	509.814	545.698	474.333	492.168
ENSGALG00000009003	SNAP25	4862.92	-0.415267	0.108492	-3.82765	0.000129375	0.00552364	5487.57	5195.53	4496.96	5623.04	5113.94	7569.76	4092.04	6032.32	4624.1	4906.75	4111.68	3207.82	5349.79	3710.7	3421.74
ENSGALG00000042063	na	390.198	-0.413614	0.14017	-2.9508	0.00316952	0.0444226	395.3	439.272	399.78	461.69	394.904	629.412	320.604	525.499	261.895	400.046	331.002	309.325	449.876	251.897	282.473
ENSGALG00000003307	TMED2	501.482	-0.413257	0.139447	-2.96354	0.00304121	0.0438301	583.206	499.862	403.168	632.206	588.023	672.789	563.821	769.536	377.842	462.885	376.089	346.559	562.751	380.055	303.442
ENSGALG00000003135	ANK3	752.332	-0.40966	0.112237	-3.64996	0.000262276	0.00859468	788.511	833.103	863.93	988.195	716.769	969.347	554.345	744.586	682.71	860.275	658.705	579.508	820.983	586.287	637.722
ENSGALG00000015450	RAB2A	2367.38	-0.400919	0.0805199	-4.97913	6.38698e-07	0.000118537	2580.58	2306.52	2517.26	2895.78	2468.46	3113.42	2278.97	2728.85	2114.62	2520.64	2187.25	1995.34	2397.17	1548.21	1857.66
ENSGALG00000015326	CLTA	5331.85	-0.400462	0.131228	-3.05165	0.00227586	0.0364378	5281.57	5870.27	7443.35	6559.38	4388.51	6216.22	4482.14	5979.3	5339.25	4870.47	4531.76	4984.53	4669.29	4925.99	4435.68
ENSGALG00000006805	na	610.316	-0.396731	0.127609	-3.10897	0.00187743	0.0322811	719.612	572.156	630.161	653.146	766.287	696.691	563.821	778.112	548.114	623.08	649.908	401.932	518.9	533.256	499.569
ENSGALG00000011885	ANXA5	350.015	-0.393277	0.129518	-3.03646	0.00239375	0.037793	421.746	311.897	346.701	419.808	404.807	424.034	344.294	461.566	295.138	392.965	285.915	235.813	345.121	222.436	337.98
ENSGALG00000021213	UBE2D1	308.963	-0.387775	0.132129	-2.93482	0.00333741	0.0457915	326.401	313.274	350.089	381.916	279.775	373.575	268.486	434.277	266.76	326.586	251.825	232.949	376.791	198.866	252.868
ENSGALG00000031387	YWHAZ	2148.03	-0.383606	0.108175	-3.54615	0.000390896	0.0113211	2980.75	2064.85	1911.94	2485.94	2236.96	2541.55	2013.65	2641.53	1667.04	2463.11	1973.92	1691.74	2423.97	1420.05	1703.47
ENSGALG00000008389	na	380.418	-0.383267	0.126475	-3.03038	0.00244248	0.0380993	489.253	343.569	337.667	492.602	408.521	559.477	303.231	410.887	330.814	423.057	347.497	316.963	383.288	269.574	289.874
ENSGALG00000040493	PTN	1336.74	-0.382302	0.130758	-2.92374	0.00345856	0.0471546	1462.89	1145	1158.68	1981.38	1329.55	2191.88	1440.35	1659.92	1112.44	1162.96	1067.78	936.569	1323.64	1037.05	1041.08
ENSGALG00000010140	EIF2B3	331.127	-0.381997	0.122317	-3.123	0.00179017	0.0314889	378.597	387.634	308.305	413.825	375.097	359.411	385.357	342.276	288.652	266.402	316.706	284.503	284.218	279.886	296.041
ENSGALG00000002147	SIKE1	429.42	-0.375787	0.126956	-2.95997	0.00307668	0.0440619	535.882	398.65	370.417	491.605	406.045	662.166	342.715	583.974	393.247	576.172	295.812	339.876	458.809	250.424	335.513
ENSGALG00000014711	PLPP1	366.582	-0.365306	0.119085	-3.0676	0.00215789	0.0352313	382.773	400.715	372.676	431.775	418.425	455.018	374.301	428.04	331.625	378.804	291.414	310.28	382.476	228.328	312.077
ENSGALG00000006503	VDAC1	868.051	-0.359243	0.106784	-3.36418	0.000767705	0.0180401	952.756	952.216	790.525	907.425	815.805	1219.87	837.045	1077.51	856.225	956.746	803.862	626.289	994.762	575.975	653.757
ENSGALG00000029261	RTN4	3454.75	-0.346964	0.116894	-2.96818	0.00299565	0.0433106	3705.24	3488.7	3634.15	4390.54	2886.88	3365.72	3207.62	4614.1	3610.58	3649.09	3292.43	2823.07	3765.48	2660.39	2727.28
ENSGALG00000008648	UBE2A	400.852	-0.340426	0.110228	-3.08837	0.00201257	0.033706	453.759	360.093	413.331	513.542	392.428	493.969	380.619	509.905	335.679	428.367	367.291	346.559	414.958	290.197	312.077
ENSGALG00000041200	ZNF706	1058.57	-0.321759	0.0929657	-3.46105	0.000538067	0.0143917	1197.73	1042.41	1142.87	1252.45	1099.29	1248.2	1081.84	1139.88	913.793	1083.31	979.81	929.886	868.894	894.161	1004.07
ENSGALG00000009264	MTX2	1040.6	-0.320708	0.102977	-3.11437	0.0018434	0.0320533	1168.5	1078.21	1018.65	1178.65	958.168	1272.99	1220.82	1218.63	945.415	1117.83	875.341	782.861	998.822	813.142	960.9
ENSGALG00000002764	ATP1B3	2222.85	-0.311367	0.103905	-2.99666	0.00272959	0.0409618	2445.57	1954.69	2134.42	2667.43	2371.9	2727.45	2481.13	2834.11	1787.05	2545.42	1937.63	1706.06	2501.93	1381.75	1866.29
ENSGALG00000015233	ATP1B1	6357.94	-0.308251	0.102794	-2.99872	0.00271116	0.0408751	6425.01	6680.66	6386.31	7908.55	7005.52	7120.94	5203.89	7333.59	5421.14	7210.56	6490.28	5362.6	6893.5	4728.6	5197.99
ENSGALG00000012039	PSMA3	1717.86	-0.303556	0.103738	-2.92618	0.00343149	0.0468558	1801.81	1587.71	2172.81	2174.83	1627.9	1873.19	1653.56	1998.3	1519.48	1635.58	1470.26	1550.45	1762.96	1369.97	1569.02
ENSGALG00000009813	na	1494.89	-0.3	0.0935938	-3.20534	0.00134903	0.0263263	1639.66	1598.04	1575.4	1556.58	1432.3	1931.61	1451.4	1882.91	1320.01	1582.48	1256.93	1102.69	1597.3	1247.7	1248.31
ENSGALG00000012379	C14orf166	1190.82	-0.287965	0.0987537	-2.91599	0.00354556	0.0477679	1470.54	1129.16	1183.53	1488.77	1228.04	1214.56	1225.56	1246.69	1025.69	1232.88	1122.77	1099.82	1180.72	966.343	1047.25
ENSGALG00000006753	ATP5C1	2485.39	-0.287674	0.0788253	-3.64951	0.000262736	0.00859468	2884.71	2402.92	2526.29	2926.69	2581.11	2664.6	2327.93	2777.97	2255.7	2742.79	2409.39	1913.24	2595.31	2066.74	2205.51
ENSGALG00000016320	FBXO9	1229.15	-0.269951	0.0793789	-3.40079	0.000671922	0.0164433	1387.03	1280.64	1242.25	1355.15	1273.84	1317.25	1249.25	1393.27	1248.66	1155.88	1170.05	1006.26	1233.5	1040	1084.25
ENSGALG00000016433	YWHAQ	5161.63	-0.257349	0.0870224	-2.95728	0.00310367	0.0442395	5747.16	5460.61	5356.37	5487.43	5788.62	6114.41	4707.98	6360.56	4147.34	5484.7	4228.25	4477.58	5709.53	3810.87	4543
ENSGALG00000039779	SDOS	1750.57	0.212982	0.0687017	3.10009	0.00193459	0.032946	1595.12	1679.98	1669.14	1675.25	1634.08	1510.23	1713.57	1549.99	1860.83	1725.86	1953.02	2088.9	1783.26	1959.2	1860.12
ENSGALG00000001492	NDRG3	2471	0.230738	0.0691081	3.3388	0.000841403	0.0192739	2165.8	2619.8	2327.53	2234.66	2275.34	1935.15	2275.81	2038.06	2747.06	2642.78	2744.79	2831.66	2312.72	3081.69	2832.13
ENSGALG00000038885	FEZ1	3445.69	0.233756	0.061996	3.7705	0.000162919	0.00651232	3134.56	3315.89	3425.23	3155.05	3154.28	2730.99	3070.22	2951.06	4048.42	3498.63	3831.27	3871.34	3571.4	4114.32	3812.76
ENSGALG00000051146	na	5732.66	0.234581	0.0806353	2.90916	0.00362401	0.0485372	5123.58	5397.27	5887.15	5226.17	5633.88	5118.51	5109.13	5240.95	5803.84	5841.37	6055.91	6239.02	5858.13	7462.64	5992.37
ENSGALG00000001986	na	5040.13	0.266696	0.0777844	3.42866	0.000606576	0.0154949	4230.68	5008.25	5042.42	4568.03	4797.03	4357.19	4569	4782.51	4895.73	5366.98	5307.03	5601.27	5686.79	5893.81	5495.26
ENSGALG00000007839	NCAM1	5704.58	0.26704	0.0811717	3.28982	0.00100252	0.0217588	5024.76	5938.44	5223.11	4731.57	5846.81	5307.07	5314.45	5686.92	6010.6	5608.6	5705.11	6351.67	6420.88	6382.87	6015.8
ENSGALG00000014589	na	1321.51	0.268782	0.0912249	2.94636	0.00321536	0.0447787	1169.2	1285.46	1297.59	1177.66	1288.7	1024.23	1140.28	1204.59	1348.39	1330.24	1614.32	1474.07	1469.81	1543.79	1454.3
ENSGALG00000001121	SH3GL1	1099.62	0.273925	0.0913847	2.9975	0.00272208	0.0409166	1068.28	1050.67	1000.58	998.167	937.123	906.495	1138.7	950.42	1134.34	1055.87	1252.53	1152.33	1196.15	1368.49	1284.08
ENSGALG00000041432	STUB1	1726.7	0.277776	0.0888432	3.12659	0.00176848	0.0311678	1519.96	1766.73	1459.08	1683.22	1609.33	1332.3	1640.92	1277.1	2002.72	1842.69	1914.53	1960.02	1733.73	2131.55	2026.65
ENSGALG00000004431	SAR1A	1340.2	0.279639	0.0935287	2.98988	0.00279091	0.0414714	1254.1	1320.57	1239.99	1232.5	1313.46	1265.02	1304.53	1148.46	1201.63	1424.06	1251.43	1666.92	1402.41	1663.11	1414.83
ENSGALG00000004845	TIMM10	1088.91	0.285934	0.0894776	3.19559	0.00139544	0.0269319	996.601	1037.59	1003.97	901.442	999.02	897.642	1042.36	828.791	1195.15	1259.44	1363.6	1157.11	1209.96	1250.65	1190.33
ENSGALG00000014432	RPS20	7709.71	0.291763	0.0888406	3.28412	0.00102301	0.0221507	7345.75	7166.06	8452.97	6714.94	6478.16	6230.38	7069.08	6129.78	8633.6	6901.67	8077.11	10300.3	8408.78	9308.41	8428.54
ENSGALG00000003344	CLTB	6742.75	0.294073	0.0762093	3.85875	0.000113967	0.0051055	5288.52	6302.66	6550.06	6253.25	6507.87	5970.12	6775.33	5976.96	6921.15	7276.05	7360.12	7472.5	6925.98	7652.67	7908
ENSGALG00000048612	na	7386.85	0.29444	0.0932658	3.157	0.00159403	0.0291922	6920.53	6901.67	7945.9	6205.39	5926.03	5307.07	7332.83	6052.59	7916.84	7358.36	8575.26	8999.08	8405.53	9252.44	7703.24
ENSGALG00000030086	na	3981.27	0.294966	0.0973364	3.03038	0.00244248	0.0380993	3402.5	4154.5	3111.28	3533.97	3596.22	3864.11	3468.21	3955.27	4509.78	4546.54	4152.37	4634.15	4152.83	4218.91	4418.41
ENSGALG00000002773	SNRPC	708.279	0.296213	0.095624	3.09769	0.00195036	0.0331525	670.2	698.842	617.738	724.942	576.882	653.314	693.326	677.535	666.493	684.149	625.715	807.683	800.682	863.227	863.453
ENSGALG00000007981	CLN6	465.131	0.30289	0.0974505	3.10814	0.00188267	0.0323037	444.016	470.255	441.564	410.834	415.949	412.526	448.53	378.92	501.897	410.666	457.465	558.504	527.021	559.772	539.041
ENSGALG00000035645	GNAI2	977.301	0.306679	0.0979147	3.1321	0.00173561	0.0307915	928.397	923.298	962.181	863.549	857.895	740.953	1086.58	803.841	934.064	822.217	1099.67	1328.95	893.256	1339.03	1075.62
ENSGALG00000034475	EIF3G	2278.28	0.307154	0.0753772	4.0749	4.60347e-05	0.0024919	2162.32	2050.4	2227.02	2062.15	2141.64	1881.15	2152.63	1831.45	2335.97	2282.56	2518.25	2564.35	2649.72	2734.04	2580.49
ENSGALG00000002157	RPS17	9356.35	0.309949	0.100261	3.09142	0.00199204	0.0335244	10002.2	8955.51	8300.51	7430.91	8392.02	7579.5	9709.72	7200.27	9802.81	9563.04	10271	11354.3	10233.5	10675.4	10874.6
ENSGALG00000004848	YBX1	7753.94	0.312137	0.098355	3.17358	0.00150572	0.0282914	8021.52	6834.88	6583.94	7005.12	7360.81	7111.2	8266.21	6504.8	7227.64	7538.03	8226.66	9517.49	7685.25	9969.83	8455.67
ENSGALG00000029837	OST4	3767.43	0.314739	0.10255	3.06912	0.00214693	0.0352313	3627.99	2843.56	3822.75	3434.25	3399.39	3656.08	3157.08	3489.81	3964.1	3856.19	4195.26	4459.44	3820.7	4283.73	4501.06
ENSGALG00000000946	PFDN1	1677.64	0.314872	0.10425	3.02035	0.00252483	0.0389827	1537.35	1650.37	1660.1	1411	1510.29	1449.15	1415.08	1674.73	1726.23	1453.26	1851.85	2141.41	1726.42	2193.42	1763.91
ENSGALG00000002485	PHKG1	911.118	0.31909	0.107828	2.95925	0.00308393	0.0440964	885.944	837.922	848.12	787.764	782.38	838.33	1002.87	767.977	815.684	842.574	1010.6	1120.83	852.653	1219.71	1053.41
ENSGALG00000037716	UBA52	10058.5	0.319219	0.0968831	3.29489	0.000984592	0.0216277	9748.87	9862.28	9426.44	8704.3	9787.18	6643.79	9802.9	8264.52	9664.97	10244.5	11310.2	13380.2	10651.7	12462.3	10922.7
ENSGALG00000009082	COQ8A	437.976	0.319963	0.105453	3.03417	0.002412	0.0379494	408.523	336.684	391.874	395.876	429.566	474.493	416.943	413.226	444.329	506.252	442.069	463.988	465.305	484.644	495.869
ENSGALG00000015089	GAP43	5370.57	0.32508	0.102257	3.17905	0.0014776	0.0278924	4757.51	5071.6	4264.32	4257.92	5703.2	4482.9	6279.42	4686.61	5598.71	6370.64	6030.61	6208.47	5353.04	5535.85	5957.83
ENSGALG00000050943	na	432	0.326879	0.109128	2.99538	0.00274106	0.0410662	378.597	385.568	385.098	447.729	361.479	355.87	412.205	350.852	435.41	448.724	515.747	512.678	479.922	484.644	525.473
ENSGALG00000033356	na	622.21	0.32706	0.105003	3.11478	0.0018408	0.0320533	541.449	619.663	575.954	566.392	536.029	481.575	664.898	594.889	617.033	506.252	701.592	765.676	602.541	857.334	701.864
ENSGALG00000039690	STMN2	14820.1	0.328396	0.112374	2.92235	0.003474	0.0472236	10647.3	12687.3	16613.4	12403.8	14412.1	11626.9	18122.8	12415.5	18094.2	13253.7	15608.8	16666.3	13973.8	20876.5	14899.5
ENSGALG00000034498	na	26049.1	0.328549	0.104456	3.14533	0.00165901	0.0298164	21878.6	25393.8	23812.9	22076.3	25013.9	18556.6	30403.7	19412.3	28050.3	26288.8	32969.3	29963.5	28377.1	28747.2	29792.8
ENSGALG00000015195	RPS15	4093.13	0.330108	0.075132	4.3937	1.11435e-05	0.000965135	3665.57	3872.89	4119.76	3475.14	3561.56	3132.89	3989.39	3391.57	4740.86	4200.48	4180.96	5131.56	4467.09	4937.77	4529.43
ENSGALG00000007659	HYOU1	1186.12	0.333128	0.10097	3.29926	0.000969384	0.0213589	1064.11	1151.88	1118.03	899.447	1190.9	878.167	1165.55	962.115	1442.45	1272.71	1317.41	1480.75	1274.11	1258.01	1316.15
ENSGALG00000015780	PNRC1	8314.05	0.333276	0.0813626	4.09618	4.20029e-05	0.0023612	7447.36	8358.57	8237.27	6804.69	8358.59	6148.05	7645.54	6032.32	8887.39	8408.92	9439.61	9865.95	9065.73	10433.8	9576.93
ENSGALG00000003924	ACBD6	363.316	0.333533	0.115048	2.89907	0.00374277	0.0495966	304.826	320.848	330.891	295.162	330.531	243.443	388.515	286.919	416.761	427.482	486.056	414.343	293.15	511.16	399.655
ENSGALG00000008432	AP2M1	3705.96	0.336316	0.112435	2.99119	0.00277892	0.0413667	3217.38	3472.87	3448.95	2960.6	3765.82	3917.23	3540.86	3343.23	3797.07	3850.88	3703.7	5227.98	3620.93	3838.85	3883.07
ENSGALG00000001437	NTM	12517.6	0.337688	0.0797241	4.23571	2.27836e-05	0.00156965	9935.38	10756.7	12239.6	10409.5	13869.9	13072.5	13105.3	12240.1	12852.3	11573	12607.8	13710.6	11878.7	15909.3	13604.3
ENSGALG00000014662	RBP5	781.672	0.337861	0.10154	3.32736	0.000876726	0.0198827	670.2	669.925	745.352	683.061	778.666	625.871	934.963	640.89	835.144	820.447	775.27	941.342	727.597	1032.63	843.717
ENSGALG00000008597	MRPL2	1459.69	0.338775	0.0872662	3.88208	0.000103566	0.0047328	1239.49	1530.57	1385.68	1270.39	1226.8	1142.86	1318.74	1344.15	1568.94	1541.77	1462.57	1753.8	1678.51	1726.45	1704.7
ENSGALG00000045788	na	711.385	0.3391	0.109074	3.10891	0.0018778	0.0322811	663.24	568.024	655.006	606.279	658.586	586.92	724.913	620.619	745.143	727.516	912.73	857.328	636.648	936.881	770.94
ENSGALG00000007387	GTF3C1	338.701	0.341783	0.111882	3.05485	0.00225169	0.0363711	276.988	324.979	342.184	252.284	363.955	279.739	429.578	276.783	346.22	317.735	348.597	408.615	316.7	397.732	398.422
ENSGALG00000012446	ELFN2	727.978	0.343891	0.115795	2.96983	0.00297962	0.0431476	653.497	707.104	735.188	637.192	609.068	491.313	819.672	586.313	660.818	689.459	802.762	1032.99	635.836	907.419	951.032
ENSGALG00000016443	HPCAL1	7018.76	0.344199	0.105478	3.26321	0.00110156	0.0233511	5422.84	6539.51	7319.13	5890.28	5731.68	6123.26	7680.28	6473.61	8447.12	6465.34	7249.05	8264.91	7601.6	8078.39	7994.34
ENSGALG00000052471	na	1372.42	0.344622	0.106585	3.2333	0.00122368	0.0247843	1451.06	1219.36	1227.57	1051.02	1225.56	1152.59	1214.5	1119.61	1658.13	1442.64	1508.75	1785.3	1404.85	1590.93	1534.48
ENSGALG00000004908	na	1536.1	0.345619	0.0925394	3.73483	0.000187845	0.00700947	1322.31	1503.03	1387.94	1189.62	1660.08	1241.12	1618.81	1259.17	1627.31	1632.04	1733.09	1809.17	1624.1	1673.42	1760.21
ENSGALG00000011570	ILF2	1067.49	0.347764	0.0986358	3.52574	0.000422309	0.0118533	825.397	1107.13	1040.1	929.362	1106.72	964.921	957.074	889.605	1170.01	970.022	1079.88	1306.04	1140.93	1336.09	1189.1
ENSGALG00000017330	RPS3	7252.52	0.350814	0.0806543	4.3496	1.36387e-05	0.00111074	6658.15	6468.59	7388.02	6171.48	6483.11	6281.72	6590.55	6130.56	8166.57	7004.34	7257.85	9443.97	7605.67	9140.48	7996.81
ENSGALG00000037097	GRK3	1379.82	0.351444	0.108021	3.25349	0.00113998	0.0237775	1121.87	1385.98	1223.05	1261.42	1251.56	1022.46	1544.58	1092.32	1528.39	1389.54	1517.55	1496.98	1637.91	1587.98	1635.63
ENSGALG00000031372	GOLGA7B	1064.58	0.351656	0.114537	3.07023	0.00213896	0.0351749	892.208	1069.95	937.336	887.481	1070.82	702.887	969.709	970.691	1291.64	1092.16	1252.53	1099.82	1209.14	1265.38	1256.94
ENSGALG00000033696	RALY	700.424	0.352672	0.109323	3.22596	0.00125552	0.025089	549.105	720.186	619.997	612.262	757.621	591.346	691.747	655.704	754.873	677.068	685.097	759.948	786.877	760.111	884.423
ENSGALG00000002868	RPL26	10275.2	0.353941	0.0878536	4.02876	5.60725e-05	0.00289729	9266.58	9301.14	10919.4	8378.22	9071.65	9157.01	10043	9108.12	10572.3	9767.48	10002.6	13117.7	11267.2	13366.8	10789.5
ENSGALG00000026271	TM2D3	251.037	0.354242	0.117008	3.0275	0.00246586	0.0383981	226.184	227.898	226.993	236.329	224.068	194.755	227.424	219.088	288.652	242.505	269.42	309.325	249.3	315.24	308.376
ENSGALG00000021620	TMEM59L	985.203	0.357159	0.12272	2.91036	0.0036101	0.0484221	869.938	1016.25	963.311	851.583	934.647	683.412	953.915	751.603	962.443	874.436	1195.35	1117.96	1196.15	1072.4	1334.65
ENSGALG00000033447	H2AFV	1061.42	0.357301	0.0821711	4.34826	1.37223e-05	0.00111074	996.601	946.019	1002.84	966.258	914.84	818.855	994.978	835.028	1214.61	1032.86	1133.76	1320.36	1052.42	1412.69	1279.14
ENSGALG00000006207	HM13	1860.58	0.367086	0.0913153	4.01998	5.82023e-05	0.00299035	1635.48	1660.7	1553.95	1741.06	1832.16	1562.46	1833.6	1776.87	1932.99	1951.55	1906.84	2474.6	1967.6	2060.84	2018.01
ENSGALG00000014570	LPCAT3	334.823	0.369916	0.127568	2.89976	0.00373449	0.0495787	314.569	325.667	269.908	287.185	308.248	268.23	355.349	325.903	370.544	347.827	290.314	399.068	363.799	433.086	362.65
ENSGALG00000034352	na	835.653	0.370609	0.11817	3.13624	0.00171128	0.0304911	689.687	828.971	655.006	704.002	871.512	669.248	778.61	651.026	870.009	1043.48	1017.2	994.806	819.359	1101.87	840.017
ENSGALG00000027629	GNG2	1594.71	0.372126	0.105043	3.54259	0.000396216	0.0114025	1623.65	1485.81	1354.06	1285.35	1547.43	1261.48	1561.96	1472.02	1702.72	1627.62	1473.56	1935.19	1548.58	2147.76	1893.43
ENSGALG00000039474	ID4	6194.05	0.374205	0.0833368	4.49027	7.11328e-06	0.000699064	5061.65	5822.08	6163.83	5664.92	5984.22	5458.44	6010.93	4962.61	6221.42	6041.4	6075.7	7605.21	7462.74	7685.07	6690.53
ENSGALG00000007699	RPS25	6869.42	0.375283	0.109875	3.41556	0.000636519	0.0159463	5436.07	7003.57	6768.02	5259.07	6332.08	6364.94	6705.84	6722.33	7953.33	6642.35	6129.59	8768.99	7606.48	8222.75	7125.96
ENSGALG00000007246	ELMO2	571.833	0.378163	0.126079	2.99941	0.00270501	0.0408628	537.273	470.255	460.763	506.562	532.316	525.838	476.958	495.091	703.791	540.77	755.476	716.031	577.368	590.706	688.296
ENSGALG00000010094	B4GALT2	703.24	0.378991	0.106022	3.57465	0.000350696	0.0105255	619.396	584.549	589.505	641.18	752.669	548.854	626.994	640.11	765.413	778.85	819.257	845.871	694.303	795.465	846.184
ENSGALG00000003693	MACF1	2121	0.379815	0.0849402	4.47156	7.76494e-06	0.000706545	1733.61	2204.62	2142.32	1636.36	2052.51	1556.27	1982.06	1738.67	2413.81	2001.11	2299.42	2682.73	2148.69	2557.27	2665.6
ENSGALG00000046371	TAF10	604.726	0.381283	0.127651	2.98693	0.00281795	0.0416952	653.497	486.78	516.1	538.472	545.933	467.411	589.09	424.141	729.737	576.172	657.605	760.902	639.084	748.326	737.636
ENSGALG00000003409	SOGA1	996.827	0.383539	0.120621	3.17971	0.00147421	0.0278924	830.964	890.938	999.449	877.509	1073.3	967.577	852.838	929.369	972.172	823.988	1034.79	1441.61	1062.97	1118.07	1076.85
ENSGALG00000004189	MAFK	600.66	0.386027	0.112934	3.41815	0.000630485	0.0159318	520.571	578.352	659.523	442.743	581.833	421.378	603.304	399.972	736.224	508.022	643.31	801.955	527.021	785.153	800.544
ENSGALG00000010646	STOX2	777.587	0.38756	0.0997104	3.88686	0.00010155	0.00466413	637.49	733.956	649.359	691.039	685.821	567.444	737.547	688.45	941.361	880.631	885.238	998.625	761.703	860.281	944.864
ENSGALG00000010124	RPS8	11590.6	0.387758	0.122323	3.16995	0.00152468	0.0284385	10249.3	9956.61	13894	9192.91	9909.74	8992.36	10903.7	10777.4	11528.2	10129.5	11619.2	14523	13978.6	16363	11841.6
ENSGALG00000050127	na	1059.6	0.389713	0.101951	3.82257	0.000132069	0.00558623	890.12	1115.39	976.863	840.614	956.93	851.609	892.322	966.793	1196.77	1093.93	1108.47	1226.8	1314.71	1194.67	1268.04
ENSGALG00000029761	SIRT2	1130.04	0.391082	0.0915379	4.27235	1.93422e-05	0.00138502	973.634	1161.52	1059.3	946.314	904.936	845.412	1015.51	946.521	1368.66	1076.23	1197.55	1318.45	1250.56	1560	1326.02
ENSGALG00000034210	RPTOR	718.838	0.39477	0.0953807	4.13889	3.48989e-05	0.00213	624.267	699.531	660.653	670.098	685.821	457.674	644.367	569.16	806.765	651.402	765.373	956.618	704.86	1031.16	854.819
ENSGALG00000001947	IKBKAP	453.653	0.397017	0.128664	3.08569	0.00203082	0.0339491	336.144	446.846	418.978	428.783	346.624	401.018	448.53	476.379	458.113	458.459	442.069	575.689	544.886	521.471	500.803
ENSGALG00000049780	na	705.909	0.400287	0.124246	3.22174	0.00127414	0.025089	615.22	721.563	540.945	596.308	716.769	615.248	593.828	550.448	809.198	681.494	850.048	741.808	702.424	944.246	909.093
ENSGALG00000003770	ANXA2	1122.23	0.401331	0.128569	3.12153	0.00179915	0.0315858	1046.01	1031.39	1107.86	799.73	1173.57	950.757	1138.7	827.232	1080.82	1274.48	1140.36	1515.12	1260.3	1246.23	1240.91
ENSGALG00000036774	na	1772.22	0.402179	0.10668	3.76996	0.000163274	0.00651232	1709.25	1478.93	1601.38	1423.96	1687.32	1503.15	1873.09	1388.6	2083.81	1798.43	1705.6	2210.15	1707.74	2462.99	1948.94
ENSGALG00000002237	ATP6V0D1	2390.46	0.403721	0.103021	3.91881	8.89863e-05	0.00414995	2207.55	2461.44	2140.06	1594.47	2253.06	1949.32	2392.69	2172.94	2524.89	2376.38	2623.82	3089.44	2467.82	2975.63	2627.36
ENSGALG00000004917	na	596.397	0.404024	0.124261	3.25141	0.00114832	0.0238967	555.368	603.139	542.074	513.542	580.595	361.181	532.234	440.514	597.574	579.712	703.792	820.094	661.821	659.941	794.377
ENSGALG00000038097	EI24	976.12	0.405917	0.13389	3.03171	0.00243169	0.0380617	940.229	893.692	669.687	983.209	954.454	896.757	792.824	750.044	1001.36	1096.59	1053.49	1254.49	1084.9	981.073	1289.01
ENSGALG00000031593	na	7804.34	0.407544	0.112912	3.60939	0.000306913	0.0095091	7226.75	7173.63	7696.32	5987.01	6842.11	5951.53	8539.44	6326.26	7716.57	9032	7158.88	10378.6	8366.56	9831.36	8838.06
ENSGALG00000008348	PDIA3	607.237	0.411544	0.115786	3.55434	0.000378924	0.0111159	512.219	554.943	453.987	511.548	595.451	538.231	728.071	619.839	672.169	515.103	663.104	635.836	570.059	802.83	735.169
ENSGALG00000004818	RPL6	6835.39	0.411606	0.131641	3.12672	0.00176768	0.0311678	6064.51	5529.46	6997.27	5261.07	5590.55	5722.25	9409.65	6083.78	5888.98	6184.77	7561.36	8636.29	6468.79	9563.26	7568.78
ENSGALG00000023294	RPLP0	5452.89	0.413038	0.0806967	5.1184	3.08134e-07	6.67183e-05	4831.98	4644.72	5544.97	4458.35	4971.58	4551.06	5259.17	4671.79	5931.14	5433.36	5493.97	7124.99	6087.13	6751.14	6038
ENSGALG00000032518	NCALD	3103.92	0.41821	0.117787	3.55056	0.000384414	0.0112047	2913.94	2984.02	2479.99	2129.95	3417.96	2857.58	3141.29	2987.7	2893	3540.23	3127.47	4000.23	3164.56	3532.45	3388.44
ENSGALG00000054294	na	427.177	0.421313	0.14004	3.00852	0.0026252	0.0400564	360.502	408.978	348.96	326.075	340.434	229.279	386.936	373.463	594.331	514.218	571.831	590.01	419.83	525.891	416.925
ENSGALG00000034725	BRD4	601.03	0.421597	0.112009	3.76395	0.000167249	0.00655587	512.915	617.597	606.445	421.803	517.46	509.018	552.766	467.023	632.439	585.022	692.795	783.815	648.016	821.98	646.356
ENSGALG00000024288	na	331.945	0.423518	0.123181	3.43818	0.000585642	0.0152167	258.893	300.192	361.383	259.264	362.717	278.853	320.604	292.377	360.815	303.574	296.912	421.981	345.934	441.925	373.752
ENSGALG00000008297	SEMA4B	1023.39	0.423733	0.118865	3.56482	0.000364107	0.0107906	905.431	1012.12	804.076	755.855	1178.52	781.675	1107.11	854.52	1048.39	1089.5	1127.17	1358.55	1058.91	1156.37	1112.62
ENSGALG00000013879	TIA1	843.704	0.423738	0.0855185	4.95492	7.2359e-07	0.000124157	678.551	826.906	735.188	693.033	835.612	621.445	851.259	615.161	982.713	860.275	987.508	1044.45	826.667	1053.25	1043.54
ENSGALG00000004448	BRINP2	728.477	0.428834	0.136279	3.14674	0.00165102	0.0297314	677.159	663.039	583.859	682.064	809.615	654.199	529.076	636.992	722.44	685.919	767.573	843.962	772.26	838.184	1060.81
ENSGALG00000026019	ASCC1	267.202	0.432625	0.136093	3.17889	0.00147841	0.0278924	208.089	271.963	257.485	207.411	215.402	202.722	243.217	230.783	308.922	284.988	309.009	339.876	343.497	310.821	273.838
ENSGALG00000007711	RPL4	6192.43	0.433328	0.0967635	4.47821	7.52707e-06	0.000706545	5951.77	5490.21	5552.87	4446.38	6012.69	5474.38	5816.67	5226.92	6342.23	6405.15	7112.69	8210.49	6658.81	7416.97	6768.24
ENSGALG00000052653	na	346.066	0.438419	0.142515	3.07631	0.00209583	0.0347167	290.907	296.75	298.141	292.171	359.004	275.312	341.135	253.393	429.734	269.057	466.262	464.943	315.888	406.571	431.727
ENSGALG00000037441	RPS27	4796.91	0.438501	0.117257	3.73965	0.000184274	0.00692475	4785.35	4173.09	4751.05	3676.57	4431.84	3435.65	4302.1	3721.37	4748.97	4756.29	5446.69	7481.09	5049.33	5582.99	5611.21
ENSGALG00000030148	AUP1	189.679	0.439381	0.15143	2.90154	0.00371336	0.0493703	176.075	128.752	150.2	171.513	144.839	138.984	176.885	148.917	265.138	229.23	258.423	214.809	188.396	237.166	215.863
ENSGALG00000002131	NPRL2	764.69	0.439583	0.138926	3.16415	0.00155536	0.0288074	693.166	707.793	595.152	649.158	730.386	686.068	639.629	590.211	789.738	1035.52	759.875	933.705	879.451	1057.67	722.834
ENSGALG00000006158	ACVR2B	299.993	0.440339	0.124666	3.53213	0.000412219	0.0116783	216.44	274.029	345.572	214.392	289.679	226.624	361.667	248.715	292.706	263.747	335.401	378.064	275.285	412.463	365.117
ENSGALG00000002484	CRYM	910.107	0.440977	0.1398	3.15433	0.00160865	0.0291922	822.613	884.053	865.06	603.288	1104.25	715.281	813.355	780.451	921.091	988.608	806.061	1208.66	877.015	1210.87	1050.95
ENSGALG00000037805	RPS19	10504.4	0.441566	0.105087	4.20191	2.64672e-05	0.00175688	10049.5	9046.39	10611.1	7953.43	8390.78	5801.03	10041.4	7297.73	12720.9	11130.5	12716.6	13068	11154.3	15707.5	11876.2
ENSGALG00000012297	GRM1	740.353	0.442806	0.125755	3.52118	0.000429625	0.0120216	581.814	758.743	591.764	658.132	798.473	570.1	721.754	531.736	877.306	660.252	792.865	909.837	792.561	1106.29	753.671
ENSGALG00000015313	PDSS2	292.607	0.443985	0.143503	3.0939	0.00197543	0.0334477	195.562	298.815	216.83	261.258	305.772	185.902	353.77	242.478	348.652	265.517	372.79	351.333	276.909	397.732	315.777
ENSGALG00000007572	MMS19	337.211	0.448491	0.145092	3.09107	0.00199436	0.0335244	270.725	271.275	335.408	337.043	367.669	246.984	279.541	283.021	354.328	279.678	378.288	439.166	413.334	424.248	377.452
ENSGALG00000042871	SLIT1	1337.06	0.451453	0.151672	2.97651	0.0029155	0.0426263	1383.55	1180.11	892.163	1074.95	1433.54	949.872	1449.83	1010.45	1686.5	1378.03	1329.51	1736.61	1294.41	1546.74	1709.64
ENSGALG00000000988	EFTUD2	392.432	0.452057	0.133998	3.37361	0.000741887	0.0176616	313.874	407.601	316.21	338.041	345.386	270.001	393.253	327.462	349.463	408.011	515.747	516.497	388.972	503.794	492.168
ENSGALG00000040770	TNRC18	1463.92	0.462082	0.10065	4.59098	4.41165e-06	0.000514353	1176.85	1356.37	1259.19	1130.79	1494.2	1207.48	1603.02	1041.64	1598.12	1412.55	1838.66	1998.2	1461.69	1836.93	1543.11
ENSGALG00000013427	na	241.595	0.462088	0.155831	2.9653	0.00302384	0.0436489	194.17	229.275	250.709	154.561	247.589	180.591	295.335	166.07	299.192	225.689	244.128	266.364	251.736	299.036	319.478
ENSGALG00000038527	CARMIL3	241.438	0.462421	0.159036	2.90765	0.00364157	0.0487007	222.704	239.603	212.312	158.55	215.402	210.689	236.9	155.155	314.598	230.115	265.022	330.329	224.938	285.778	319.478
ENSGALG00000032415	SEZ6L	682.552	0.464879	0.120846	3.84685	0.000119644	0.00524351	627.747	622.417	517.229	565.395	747.718	558.592	712.278	544.99	733.791	710.7	643.31	948.98	682.122	824.927	798.077
ENSGALG00000026970	na	1204.11	0.466207	0.133641	3.4885	0.000485734	0.0131466	913.087	1138.8	884.258	1052.01	1220.61	1080	895.48	902.08	1332.18	1583.37	1549.44	1603.91	1296.84	1232.97	1376.59
ENSGALG00000039160	SUPT5H	307.145	0.466817	0.124633	3.74554	0.000180007	0.00679246	272.116	306.389	265.39	252.284	276.061	203.607	265.327	250.275	288.652	315.965	366.192	410.525	289.902	452.237	392.254
ENSGALG00000054336	na	468.575	0.467374	0.138465	3.37538	0.00073714	0.0175946	400.867	459.239	367.029	393.882	397.38	307.181	497.489	264.309	566.763	544.31	548.738	688.345	431.199	575.975	585.915
ENSGALG00000008857	PRPF4	205.161	0.467913	0.148258	3.15606	0.00159916	0.0291922	177.467	174.883	168.269	180.488	151.029	199.181	235.32	180.884	226.219	192.942	217.736	217.673	238.743	256.316	260.269
ENSGALG00000013604	VIP	706.919	0.470148	0.157009	2.9944	0.00274985	0.0411301	353.543	663.728	601.928	496.591	825.708	744.494	751.761	634.653	885.415	940.815	790.666	706.484	747.086	723.284	737.636
ENSGALG00000034282	LRFN3	717.398	0.470567	0.104779	4.49103	7.08792e-06	0.000699064	626.355	652.023	560.143	614.257	773.714	555.936	649.105	626.856	763.792	684.149	818.158	954.708	730.033	933.935	817.814
ENSGALG00000035679	na	918.132	0.471181	0.105426	4.46932	7.84704e-06	0.000706545	803.126	851.004	808.594	883.492	871.512	680.756	810.196	888.046	811.63	831.068	899.534	1195.29	1219.7	1032.63	1185.4
ENSGALG00000049136	na	1336.77	0.480302	0.132945	3.61279	0.000302921	0.00943414	1245.05	1120.21	1422.94	1077.94	906.174	732.986	1178.18	914.555	1507.31	1302.8	1764.98	1959.06	1265.17	1618.92	2035.28
ENSGALG00000031729	MOB3A	314.362	0.48812	0.160837	3.03487	0.00240643	0.0379273	202.521	265.078	306.046	239.321	318.151	297.444	410.626	343.835	295.138	271.712	356.295	325.555	397.093	399.206	287.407
ENSGALG00000003106	TOX2	553.885	0.492814	0.149737	3.29118	0.000997664	0.0217052	463.503	596.942	479.961	374.936	557.074	409.87	615.939	359.429	505.14	568.206	675.2	690.254	544.886	654.049	812.88
ENSGALG00000004310	TTYH3	1764.57	0.4945	0.115487	4.28188	1.85325e-05	0.00133758	1541.53	1715.78	1565.24	1316.26	1691.03	1148.17	2230.01	1449.41	2033.53	1449.72	1549.44	2439.28	1679.32	2333.36	2326.39
ENSGALG00000031797	na	494.094	0.497825	0.132211	3.76539	0.000166288	0.00654644	432.881	479.895	359.124	459.695	443.184	438.198	443.792	447.532	470.275	422.172	555.336	596.693	605.79	735.068	521.772
ENSGALG00000017312	PPME1	348.213	0.501776	0.134764	3.72338	0.000196571	0.00720812	253.326	340.126	272.166	305.134	321.865	270.001	379.039	304.072	403.788	361.103	337.6	434.392	372.731	519.998	347.848
ENSGALG00000042741	ADRBK1	470.247	0.504206	0.138502	3.64043	0.000272187	0.00881706	331.272	432.387	399.78	396.874	544.695	443.51	407.467	405.429	534.33	377.919	539.94	575.689	466.117	701.188	497.102
ENSGALG00000033530	na	196.688	0.504712	0.143406	3.51947	0.000432408	0.0120623	146.15	179.014	191.985	160.544	180.74	138.984	181.623	119.29	232.705	230.115	218.835	252.998	202.201	300.509	214.63
ENSGALG00000049065	na	220.44	0.507866	0.162161	3.13187	0.00173697	0.0307915	137.798	222.39	172.786	193.451	211.688	207.148	176.885	187.121	253.786	266.402	238.629	234.858	226.562	294.617	282.473
ENSGALG00000006681	BRSK2	260.262	0.508231	0.17416	2.91819	0.00352066	0.0475207	181.643	255.439	280.072	180.488	189.405	246.984	325.342	226.105	302.436	196.483	228.732	377.11	231.434	380.055	302.209
ENSGALG00000049721	na	156.138	0.515102	0.159742	3.22459	0.00126153	0.025089	144.062	134.26	167.139	112.68	149.791	92.9511	140.56	127.866	158.11	149.575	168.25	210.991	179.463	192.974	213.396
ENSGALG00000004569	UNC5B	296.657	0.51704	0.156961	3.29407	0.000987475	0.0216388	224.096	240.292	332.02	220.375	279.775	231.935	342.715	198.037	262.705	310.655	343.098	434.392	276.909	374.163	378.686
ENSGALG00000007779	ADCY9	151.237	0.517346	0.173401	2.98353	0.00284947	0.0419306	125.271	131.506	108.415	143.592	133.698	144.296	123.188	135.663	136.218	145.149	210.038	173.757	168.907	191.501	197.361
ENSGALG00000017099	RASL11A	207.568	0.517974	0.166505	3.11087	0.00186539	0.0322506	159.373	205.866	162.622	117.666	215.402	193.869	274.803	183.223	237.57	208.873	215.536	314.099	165.658	235.693	223.264
ENSGALG00000043082	DHX36	321.867	0.51997	0.151989	3.4211	0.000623684	0.015843	217.136	329.11	329.762	214.392	352.814	236.361	323.763	249.495	376.22	273.482	379.388	362.789	339.437	380.055	463.798
ENSGALG00000035487	SP1	206.966	0.523218	0.175866	2.97509	0.00292902	0.0427553	170.508	180.391	190.855	182.482	157.219	171.738	159.512	127.866	227.029	185.862	296.912	210.036	223.314	343.228	277.539
ENSGALG00000001316	CPNE2	693.267	0.523885	0.144827	3.61732	0.000297669	0.00932212	643.058	688.514	575.954	470.664	744.004	504.592	685.429	621.398	609.736	659.367	784.068	865.92	873.766	735.068	937.463
ENSGALG00000000067	SPR	443.136	0.530597	0.157554	3.36772	0.000757924	0.0178564	352.847	436.518	317.339	355.99	482.798	269.116	440.633	433.497	558.655	324.816	530.043	597.647	439.319	584.814	523.006
ENSGALG00000040348	na	1078.92	0.530917	0.111041	4.78125	1.74206e-06	0.000255521	934.661	979.068	988.156	800.727	949.502	755.117	1103.95	699.365	1294.88	1043.48	1220.64	1173.34	1121.44	1638.07	1481.44
ENSGALG00000038231	na	578.896	0.531492	0.178694	2.97432	0.00293641	0.0427943	462.807	453.043	394.133	351.004	590.499	518.756	942.86	423.362	698.115	517.758	923.727	644.428	583.052	626.06	553.844
ENSGALG00000049264	na	873.538	0.533904	0.153374	3.48106	0.00049944	0.0134775	695.95	807.627	677.592	758.846	990.355	516.985	750.182	713.4	832.711	934.62	1029.3	1073.09	803.118	1534.95	984.337
ENSGALG00000036196	Mtch2	522.848	0.53669	0.178635	3.0044	0.00266108	0.0404004	418.962	481.96	549.979	297.157	575.644	571.871	584.352	506.007	371.355	557.586	388.185	627.243	509.156	656.995	746.27
ENSGALG00000001572	COMMD4	642.592	0.539119	0.10921	4.93656	7.95134e-07	0.000133906	537.273	555.631	465.28	506.562	673.441	475.379	601.725	491.973	743.521	706.275	821.457	808.638	588.737	873.538	789.443
ENSGALG00000041926	HEXIM1	697.952	0.543419	0.119168	4.56011	5.11274e-06	0.000547003	532.402	555.631	702.438	624.228	601.64	457.674	649.105	473.261	863.523	698.31	724.685	854.464	672.378	1104.81	954.733
ENSGALG00000014858	PACAP	1045.86	0.543518	0.128521	4.22901	2.34725e-05	0.00160496	599.909	1025.89	839.085	781.781	1163.67	854.265	1345.59	861.537	1281.09	1122.25	1102.97	1208.66	1090.58	1246.23	1164.43
ENSGALG00000010322	JDP2	201.105	0.543872	0.179944	3.02245	0.00250741	0.0387795	148.933	181.768	163.752	154.561	181.978	164.656	265.327	144.239	223.786	209.758	236.43	187.123	255.796	228.328	270.137
ENSGALG00000032730	NOP56	680.28	0.546714	0.105389	5.18758	2.13049e-07	5.09859e-05	606.869	596.254	622.256	548.443	662.3	415.182	701.223	486.515	735.413	561.126	733.483	1039.68	682.934	966.343	846.184
ENSGALG00000007114	APOA1	14469.8	0.548625	0.155498	3.52818	0.000418423	0.0117806	10640.4	13396.4	12003.6	12702.9	14460.4	8876.39	13852.3	12020.2	13556.1	17353.3	15986	24405.2	15072.5	19117.7	13603.1
ENSGALG00000033570	na	181.096	0.550624	0.172569	3.19074	0.00141909	0.0271689	178.163	141.834	133.26	140.601	167.122	172.623	176.885	146.578	231.084	162.85	181.446	250.134	185.148	263.682	185.026
ENSGALG00000047103	na	307.773	0.551505	0.148926	3.70321	0.000212887	0.00747489	234.535	311.897	245.063	289.179	309.486	258.493	227.424	271.326	307.301	292.069	267.221	425.8	322.384	490.537	363.884
ENSGALG00000036004	MRPL34	409.006	0.551536	0.184819	2.9842	0.00284324	0.0419067	373.725	366.978	303.787	328.069	410.997	403.673	281.121	493.532	307.301	372.609	469.561	533.682	380.04	590.706	519.305
ENSGALG00000037913	KLF10	166.562	0.551771	0.166706	3.30985	0.000933465	0.0208062	105.088	142.522	180.691	130.629	144.839	126.591	191.099	115.391	181.624	149.575	218.835	231.039	175.403	200.339	204.762
ENSGALG00000005420	AATF	158.224	0.556256	0.172271	3.22896	0.0012424	0.0249832	103.001	163.866	135.518	137.609	138.65	111.541	126.346	138.782	166.218	164.621	197.941	232.949	196.516	179.716	180.092
ENSGALG00000011035	AK4	521.475	0.567769	0.131622	4.31364	1.60592e-05	0.00122724	473.246	464.747	388.486	395.876	583.071	409.87	445.371	442.074	518.924	520.413	603.721	653.975	536.765	639.318	746.27
ENSGALG00000002362	MANF	1502.19	0.568144	0.123611	4.59624	4.30188e-06	0.000508069	1050.19	1174.61	1243.38	1213.56	1276.32	1192.43	1817.81	1251.37	1608.67	1926.77	1758.38	2024.94	1456.01	1976.88	1561.62
ENSGALG00000015094	ZBTB20	115.472	0.577904	0.177268	3.26007	0.00111386	0.0234478	78.6424	114.982	82.4404	84.7594	120.08	96.4921	140.56	106.815	142.704	99.1263	113.266	127.931	100.694	169.405	154.188
ENSGALG00000040297	na	275.933	0.579992	0.139589	4.15499	3.25301e-05	0.0020124	269.333	245.111	222.476	220.375	259.968	230.165	205.313	205.054	312.165	261.092	272.719	313.144	384.1	335.863	402.122
ENSGALG00000027899	na	148.694	0.584398	0.170129	3.43502	0.0005925	0.0152209	137.102	118.424	95.9923	120.658	143.601	110.656	112.132	93.5606	191.353	180.552	211.137	167.074	172.155	195.92	180.092
ENSGALG00000001363	MYBBP1A	167.028	0.590131	0.18803	3.1385	0.00169817	0.0303402	150.325	130.818	151.329	93.734	151.029	108	183.202	164.511	228.651	130.988	204.539	204.308	162.41	257.79	183.792
ENSGALG00000006997	BRINP1	1378.88	0.590522	0.116832	5.05447	4.31586e-07	8.79563e-05	1049.49	1243.46	1146.26	1052.01	1494.2	934.823	1190.81	884.148	1737.59	1354.14	1805.67	1879.82	1492.55	1699.94	1718.27
ENSGALG00000036498	na	172.969	0.591912	0.190346	3.10967	0.00187296	0.0322811	135.71	112.916	150.2	146.584	139.888	108	180.044	146.578	240.003	174.356	240.829	262.545	190.832	164.985	201.061
ENSGALG00000053766	na	569.87	0.593642	0.161672	3.67189	0.000240763	0.00810926	514.307	359.405	457.375	507.559	393.666	255.837	418.523	258.851	960.01	788.585	813.759	799.091	573.308	687.93	759.839
ENSGALG00000041013	TNS1	390.459	0.597221	0.175672	3.39964	0.000674757	0.0164433	269.333	278.16	352.348	377.927	397.38	268.23	322.183	307.191	392.437	327.471	605.921	569.006	403.589	531.783	453.93
ENSGALG00000030466	CS	143.795	0.600466	0.180749	3.3221	0.000893434	0.0201114	92.5614	119.113	131.001	109.689	117.605	149.607	142.14	112.273	190.543	161.08	141.858	165.165	136.424	192.974	194.894
ENSGALG00000049848	na	488.473	0.609997	0.153057	3.98542	6.73617e-05	0.00330848	393.908	455.797	373.805	409.837	436.994	270.886	554.345	393.734	588.655	484.126	418.976	643.473	466.929	696.768	738.869
ENSGALG00000043885	CFAP45	151.538	0.612013	0.207378	2.9512	0.00316542	0.0444226	110.656	89.5069	109.544	116.669	154.743	133.673	165.83	103.696	222.164	170.816	223.234	207.172	127.492	226.855	111.015
ENSGALG00000041429	MPV17L2	153.952	0.613935	0.202091	3.03792	0.00238216	0.0376755	135.014	127.375	133.26	146.584	151.029	108	132.664	141.9	90.0009	169.046	139.659	196.67	166.47	222.436	249.168
ENSGALG00000035202	na	105.669	0.621707	0.184432	3.37092	0.000749164	0.0177586	94.6492	84.6873	101.639	65.8132	90.3699	81.4429	83.7045	92.7809	114.326	107.092	124.263	140.342	99.0702	167.931	136.919
ENSGALG00000031313	na	262.683	0.625563	0.188531	3.31808	0.000906384	0.0202522	251.934	200.358	177.303	184.476	238.923	131.017	331.659	198.037	282.976	221.264	384.886	379.019	208.697	415.409	334.28
ENSGALG00000050049	na	670.641	0.632543	0.196323	3.22194	0.00127325	0.025089	576.943	660.285	502.548	522.517	846.753	624.986	415.364	559.025	728.116	644.321	450.867	867.83	765.764	1097.45	796.844
ENSGALG00000007937	SF3A1	198.6	0.637604	0.207832	3.06788	0.00215583	0.0352313	208.785	115.67	178.433	129.632	233.971	204.492	210.051	157.494	154.056	215.069	183.646	206.217	232.246	290.197	259.036
ENSGALG00000029691	NFKBIB	125.86	0.641379	0.215287	2.97918	0.00289022	0.0423553	116.224	109.474	73.4059	97.7226	125.032	104.459	113.712	68.6111	181.624	132.758	144.057	156.572	173.779	132.577	157.889
ENSGALG00000033789	HSP90B1	2661.55	0.646387	0.198386	3.25823	0.00112108	0.0235453	2135.87	2105.48	1980.83	2001.32	2437.51	2346.79	2801.73	2784.99	2600.3	3876.55	1993.71	4816.5	2695.2	2566.11	2780.32
ENSGALG00000012464	na	293.526	0.648573	0.208014	3.11793	0.00182129	0.0318516	214.353	290.553	203.278	144.59	302.058	254.066	352.191	285.36	245.678	434.563	337.6	377.11	281.782	296.09	383.62
ENSGALG00000053332	na	93.4099	0.65004	0.192939	3.36915	0.000753997	0.01781	65.4193	85.3758	77.9231	89.7453	84.1801	73.4756	108.974	81.0858	86.7577	70.8045	74.7779	122.203	101.506	122.266	156.655
ENSGALG00000011468	IGFBP5	260.299	0.65004	0.169224	3.8413	0.000122387	0.00532479	233.839	218.948	277.813	160.544	204.261	162.886	217.948	191.799	338.922	213.299	288.115	433.438	304.519	315.24	342.914
ENSGALG00000003833	CACNA1E	1053.65	0.650795	0.191897	3.39137	0.000695431	0.0168647	920.046	1047.23	849.249	735.911	694.486	604.625	1072.37	647.127	1093.8	993.918	1626.42	1595.32	1638.72	1137.22	1148.39
ENSGALG00000014508	CD38	305.962	0.658401	0.20108	3.27432	0.00105916	0.0227707	222.704	191.407	350.089	226.358	309.486	272.657	268.486	222.986	248.111	327.471	377.188	510.769	317.512	427.194	317.011
ENSGALG00000009302	EMX2	204.158	0.661942	0.178123	3.7162	0.000202238	0.00729821	131.535	196.227	189.726	165.53	151.029	172.623	127.926	181.663	225.408	192.057	244.128	227.221	237.931	327.024	292.341
ENSGALG00000004379	BCL7A	280.081	0.662767	0.18721	3.54024	0.000399765	0.0114683	224.096	215.505	268.778	116.669	297.106	169.968	445.371	257.292	262.705	263.747	325.504	414.343	203.013	413.936	323.178
ENSGALG00000004702	WDR34	92.7191	0.666498	0.22657	2.94169	0.00326431	0.0452652	60.5477	81.9332	93.7336	64.816	84.1801	107.115	107.394	81.8655	69.7305	73.4597	92.3727	138.433	101.506	86.9119	146.787
ENSGALG00000037079	na	139.376	0.667714	0.20558	3.24795	0.00116241	0.0240249	121.791	106.72	108.415	105.7	146.077	142.525	120.029	97.459	128.109	170.816	130.861	177.576	149.417	244.532	140.62
ENSGALG00000031564	na	658.596	0.673715	0.19045	3.53749	0.00040395	0.0115157	425.921	592.811	376.064	610.268	595.451	453.247	764.396	563.703	758.116	703.62	824.756	599.557	750.335	799.884	1060.81
ENSGALG00000033529	BRPF1	185.7	0.676096	0.201748	3.35118	0.000804677	0.0187207	183.035	187.276	91.475	137.609	178.264	131.017	200.575	155.934	188.11	161.08	195.742	284.503	219.254	268.101	203.528
ENSGALG00000008677	VIM	1356.43	0.676906	0.186813	3.62345	0.000290698	0.00924514	1070.37	1016.94	1168.85	1122.81	1338.22	1091.51	1214.5	1205.37	1194.34	1620.54	1313.01	2630.22	1784.89	1308.1	1266.81
ENSGALG00000023172	na	194.673	0.688965	0.174637	3.94513	7.97573e-05	0.00379745	157.981	161.801	159.234	161.542	195.595	125.705	153.195	175.426	214.867	187.632	200.141	311.235	284.218	195.92	235.599
ENSGALG00000051854	na	151.433	0.704709	0.193704	3.63807	0.000274687	0.00885816	148.933	123.244	116.32	98.7198	158.457	134.558	126.346	139.561	144.326	141.609	137.459	277.82	156.726	188.555	178.858
ENSGALG00000038758	MMP15	133.801	0.715375	0.17384	4.11513	3.86961e-05	0.00228212	92.5614	117.047	144.553	102.708	91.6078	69.0494	108.974	95.1199	160.542	104.437	168.25	177.576	160.786	238.639	175.158
ENSGALG00000043143	na	117.468	0.718309	0.208656	3.44254	0.000576271	0.0151026	110.656	117.736	79.0525	68.8047	81.7042	84.9839	115.291	64.7127	140.272	121.253	146.257	180.44	137.237	191.501	122.117
ENSGALG00000000685	MAP3K14	170.43	0.722714	0.199718	3.61866	0.000296128	0.00931831	119.703	157.67	111.803	116.669	173.312	123.05	187.94	134.883	244.867	166.391	189.144	272.092	196.516	150.254	212.163
ENSGALG00000010286	DLST	62.3093	0.724019	0.236963	3.0554	0.00224757	0.0363691	48.7165	59.2122	41.7849	43.8755	66.8489	47.8034	41.0626	62.3737	77.8387	61.954	57.1831	84.969	63.3399	91.3312	86.3453
ENSGALG00000041454	DNMT3A	3645.54	0.72467	0.15041	4.81797	1.45029e-06	0.000219815	3016.25	3541.03	2136.68	2873.84	2815.08	2441.52	3795.13	2627.49	4220.31	3732.28	4069.89	6194.15	3734.62	4560.67	4924.15
ENSGALG00000049119	na	230.417	0.728262	0.142158	5.12289	3.0088e-07	6.67183e-05	194.17	227.898	166.01	154.561	209.212	129.246	216.368	163.731	240.813	210.643	256.224	345.604	205.449	424.248	312.077
ENSGALG00000006776	KLHDC8B	281.762	0.736927	0.193318	3.812	0.000137848	0.0057504	283.252	249.931	202.148	149.575	285.965	177.935	271.645	181.663	326.76	333.666	257.324	447.758	280.157	396.259	382.386
ENSGALG00000021525	na	147.968	0.753961	0.254665	2.9606	0.00307045	0.0440619	154.501	85.3758	185.209	93.734	120.08	80.5576	91.6012	87.3232	143.515	123.023	170.45	155.617	176.215	263.682	288.64
ENSGALG00000050763	na	68.0904	0.754333	0.233649	3.22848	0.00124449	0.0249832	58.4598	68.1629	46.3022	57.8358	48.2798	38.0657	50.5386	72.5095	66.4872	61.0689	58.2827	100.244	82.0171	111.954	101.147
ENSGALG00000053517	na	162.315	0.766484	0.235562	3.25385	0.00113852	0.0237775	116.224	101.212	136.648	159.547	95.3216	84.9839	180.044	135.663	141.893	205.333	194.642	214.809	200.576	290.197	177.625
ENSGALG00000032259	SIX3	1135.31	0.766546	0.135017	5.67741	1.36746e-08	6.21784e-06	718.916	896.446	824.404	831.64	1230.52	738.297	1326.64	839.706	1241.36	1308.11	1498.86	1501.76	1224.57	1268.32	1580.12
ENSGALG00000007361	SST	6023.75	0.7789	0.119797	6.50184	7.93413e-11	1.20255e-07	3975.96	5421.36	4792.84	3988.68	6021.36	4983.95	6620.55	4390.33	6469.53	6167.07	6506.77	8849.19	7718.54	6854.26	7595.92
ENSGALG00000004514	PDE6G	91.4085	0.788363	0.236032	3.34007	0.000837566	0.0192739	73.0748	91.5724	73.4059	54.8443	76.7525	53.1149	53.6972	82.6452	97.2983	97.3562	97.871	147.025	95.822	184.135	92.5128
ENSGALG00000026179	FAM163B	315.393	0.79973	0.244441	3.27167	0.00106916	0.0228238	313.178	309.143	208.924	210.403	315.676	278.853	235.32	170.748	248.111	265.517	339.799	566.142	297.21	332.917	638.955
ENSGALG00000012111	TMEM37	178.637	0.831936	0.260379	3.1951	0.00139783	0.0269319	123.879	123.933	221.347	110.686	123.794	146.066	121.608	176.206	137.839	219.494	136.36	231.039	167.282	340.282	299.742
ENSGALG00000036283	RBM8A	54.8376	0.837652	0.258722	3.23765	0.00120517	0.0245735	51.5003	26.1636	40.6555	40.884	50.7557	44.2624	52.1179	45.221	64.8655	54.8735	60.4821	75.4219	51.9712	86.9119	76.4773
ENSGALG00000004860	RASD1	267.13	0.858028	0.251734	3.40847	0.000653288	0.016188	238.015	182.456	222.476	185.474	313.2	186.787	233.741	220.647	245.678	246.046	214.437	565.187	243.615	219.489	489.701
ENSGALG00000004637	na	95.7272	0.876642	0.22792	3.84627	0.000119931	0.00524351	90.4735	73.671	53.0781	84.7594	81.7042	70.8199	71.0699	53.0177	92.4334	92.0459	117.665	143.206	184.335	117.847	109.782
ENSGALG00000036925	na	43.3094	0.878771	0.295879	2.97004	0.00297765	0.0431476	36.8854	29.6061	29.3623	33.9038	47.0418	36.2952	41.0626	33.5259	40.541	48.6781	28.5915	84.969	40.6025	69.2349	49.3402
ENSGALG00000039216	COL6A2	73.8598	0.907314	0.238135	3.81008	0.000138921	0.0057687	62.6355	55.0812	65.5006	41.8811	49.5177	69.0494	66.3319	60.8144	70.5413	55.7586	90.1733	127.931	109.627	101.643	81.4113
ENSGALG00000055035	na	51.5687	0.913167	0.314362	2.90483	0.00367454	0.0489257	35.4935	48.8845	35.0089	29.9151	61.8972	27.4427	34.7453	56.916	56.7574	52.2183	47.286	50.5995	64.964	113.427	57.9747
ENSGALG00000041555	na	768.971	0.915465	0.220263	4.15623	3.23544e-05	0.0020124	533.794	662.351	597.411	607.276	401.094	709.969	630.153	276.004	756.494	835.493	985.308	924.158	1112.51	1424.47	1078.08
ENSGALG00000053575	na	97.2699	0.923483	0.306596	3.01205	0.0025949	0.0397272	44.5408	70.917	147.941	54.8443	68.0869	60.1969	55.2766	71.7298	117.569	55.7586	127.562	174.712	134.8	144.362	130.751
ENSGALG00000005621	CAMK2A	97.6717	0.932155	0.28255	3.29909	0.000970004	0.0213589	103.697	73.671	44.0435	55.8415	127.508	54.8854	118.45	68.6111	88.3793	83.1953	108.868	124.112	127.492	122.266	164.056
ENSGALG00000034868	otokeratin	42.5167	0.949583	0.292888	3.24214	0.00118636	0.0243539	42.453	37.1798	30.4917	38.8896	28.4727	21.246	25.2693	29.6275	44.5951	18.5862	32.9902	87.8332	76.3327	63.3426	60.4417
ENSGALG00000009093	PNO1	191.259	0.95133	0.230849	4.12101	3.77213e-05	0.00224207	99.5209	102.589	138.906	172.51	214.164	124.82	320.604	210.511	125.677	124.793	193.543	329.374	165.658	301.982	244.234
ENSGALG00000042584	MARCH11	54.7194	0.955252	0.277476	3.44264	0.000576061	0.0151026	32.0137	31.6717	44.0435	30.9123	53.2316	50.4592	45.8006	41.3226	66.4872	93.816	62.6814	84.0143	45.4748	57.4502	81.4113
ENSGALG00000024488	CD99	84.5995	0.977345	0.296935	3.29145	0.000996729	0.0217052	37.5813	68.8514	74.5352	54.8443	40.8521	92.0659	82.1252	67.0518	65.6764	99.1263	125.363	147.98	98.2581	91.3312	123.35
ENSGALG00000039523	MRM1	72.0921	0.989811	0.309573	3.19734	0.00138701	0.0268944	36.1894	50.9501	45.1728	57.8358	42.0901	54.8854	71.0699	115.391	91.6226	49.5632	89.0736	114.565	82.8292	91.3312	88.8123
ENSGALG00000034067	FMOD	162.918	0.999501	0.2934	3.40662	0.000657721	0.0162305	128.751	196.915	93.7336	115.672	90.3699	157.574	97.9185	81.0858	143.515	107.092	146.257	141.297	313.452	241.586	388.554
ENSGALG00000037352	SOX14	150.697	1.01701	0.280587	3.62457	0.000289445	0.00924514	69.595	123.933	99.3802	159.547	82.9422	170.853	115.291	85.7639	149.191	125.678	152.855	130.795	306.955	215.07	272.605
ENSGALG00000043035	SHISA2	168.504	1.03182	0.223574	4.6151	3.92901e-06	0.000476405	102.305	106.031	152.458	114.675	151.029	186.787	107.394	138.782	159.731	134.529	203.44	176.621	219.254	263.682	310.843
ENSGALG00000004476	SEMA3G	145.237	1.04248	0.223327	4.66795	3.04215e-06	0.000389653	125.967	95.015	81.3111	65.8132	122.556	123.935	131.084	87.3232	173.515	200.908	204.539	256.817	157.538	163.512	188.726
ENSGALG00000009641	COL1A2	292.117	1.08043	0.167908	6.43465	1.23758e-10	1.40682e-07	201.826	206.554	185.209	257.27	220.354	216.886	203.734	191.799	258.651	398.275	232.031	340.831	583.052	384.475	500.803
ENSGALG00000001709	na	128.057	1.0967	0.220468	4.97441	6.54462e-07	0.000119034	91.8654	65.4089	88.087	111.683	66.8489	115.968	97.9185	73.2891	114.326	165.506	171.549	157.527	257.42	192.974	150.488
ENSGALG00000013598	SCGN	114.127	1.0977	0.296403	3.7034	0.000212727	0.00747489	72.3788	123.933	56.466	39.8868	133.698	69.0494	124.767	120.069	127.299	112.402	114.366	201.443	141.297	97.2235	177.625
ENSGALG00000055094	na	289.782	1.11386	0.224155	4.96913	6.7255e-07	0.000119515	251.238	153.539	128.743	229.349	225.306	208.033	240.058	217.528	351.085	291.184	348.597	562.323	253.36	459.602	426.793
ENSGALG00000040178	na	24.3593	1.12316	0.383051	2.93214	0.00336636	0.0461049	11.1352	14.4588	21.4571	12.9632	32.1865	23.0165	15.7933	15.5934	34.8652	23.0115	27.4919	42.9619	21.1133	47.1387	22.2031
ENSGALG00000028803	B3GNT4	40.5989	1.14062	0.365573	3.12008	0.001808	0.03168	22.9664	34.4257	35.0089	17.9491	38.3762	17.705	66.3319	21.0511	58.379	32.7471	32.9902	52.509	69.8363	69.2349	39.4721
ENSGALG00000001189	NCF1	23.3404	1.16352	0.393021	2.96046	0.00307183	0.0440619	16.0069	13.7703	20.3278	10.9689	28.4727	25.6722	37.9039	12.4747	21.0813	14.1609	13.1961	24.8224	32.482	36.8271	41.9392
ENSGALG00000034236	na	93.8736	1.3409	0.412678	3.24926	0.00115706	0.0240125	67.5072	59.2122	38.3969	33.9038	121.318	16.8197	153.195	31.9665	80.2711	154.885	136.36	162.3	103.13	119.32	129.518
ENSGALG00000028978	BTBD19	97.0067	1.39152	0.298576	4.66053	3.15396e-06	0.000398362	40.3651	53.0156	24.8451	54.8443	61.8972	170.853	99.4978	127.866	150.812	109.747	108.868	139.387	112.875	70.708	129.518
ENSGALG00000050699	na	15.121	1.46741	0.506224	2.89873	0.00374674	0.0495966	4.1757	6.88514	10.1639	5.98302	23.5209	7.96724	11.0553	10.1357	35.676	18.5862	20.8938	24.8224	15.429	11.7847	19.7361
ENSGALG00000032978	UCN3	39.7461	1.53652	0.481513	3.19102	0.0014177	0.0271689	32.7097	17.2129	9.03457	10.9689	44.566	7.08199	80.5458	36.6446	54.3249	49.5632	43.987	49.6448	53.5953	54.5041	51.8072
ENSGALG00000009261	VAX1	25.3244	1.5871	0.469259	3.38214	0.000719245	0.0173958	13.2231	13.0818	14.6812	10.9689	32.1865	4.42624	39.4833	13.2544	19.4597	26.5517	27.4919	76.3767	25.9856	44.1925	18.5026
ENSGALG00000032645	H2A-VI	53.544	1.63131	0.494025	3.30207	0.00095973	0.0212551	18.7907	19.2784	28.233	16.9519	37.1383	72.5904	25.2693	28.8478	121.623	94.701	80.2762	126.976	40.6025	79.5465	12.335
ENSGALG00000053967	na	23.1267	1.65153	0.450889	3.66283	0.000249444	0.00828867	9.7433	13.7703	21.4571	2.99151	27.2347	17.705	34.7453	9.35606	16.2164	13.2758	37.3889	32.4601	27.6097	39.7732	43.1727
ENSGALG00000054412	na	24.6804	1.81765	0.616001	2.95073	0.00317025	0.0444226	4.87165	12.3933	11.2932	23.9321	54.4695	8.85249	14.214	6.23737	26.757	15.931	7.69772	70.6484	42.2266	25.0424	45.6397
ENSGALG00000007047	GAL	524.978	2.12454	0.615699	3.45062	0.000559306	0.0147858	274.204	270.586	175.045	39.8868	984.165	91.1806	882.846	218.308	583.79	664.677	587.226	850.645	794.185	780.734	677.194
ENSGALG00000014551	TTC38	15.4714	2.17532	0.703335	3.09286	0.00198236	0.0334477	5.5676	6.19663	11.2932	1.99434	2.47589	20.3607	50.5386	7.79672	5.67574	6.1954	4.3987	49.6448	23.5495	26.5155	9.86804
ENSGALG00000039209	WIF1	148.575	2.28204	0.55474	4.11371	3.8935e-05	0.00228212	70.291	80.5562	30.4917	34.9009	247.589	80.5576	191.099	41.3226	78.6495	184.092	148.456	408.615	278.533	163.512	189.96
ENSGALG00000002244	Agrp	103.3	4.8768	1.66176	2.93472	0.00333844	0.0457915	0	19.2784	6.77592	5.98302	212.926	2.65575	67.9112	0	3.24328	279.678	200.141	176.621	198.14	371.217	4.93402
	na
	na
	na
	na
	na
	na
	na
	na
	na
	na
	na
	na
	na
	na
	na
	na
	na
	na
	na
	na
	na
	na
	na
	na
	na
	na
	na
	na
	na
	na
	na
	na
	na
	na
	na
	na
	na
	na
	na
	na
	na
	na
	na
	na
	na
	na
	na
	na
	na
	na
	na
	na
	na
	na
	na
	na
	na
	na
	na
	na
	na
	na
	na
	na
	na
	na
	na
	na
	na
	na
	na
	na
	na
	na
	na
	na
	na
	na
	na
	na
	na
	na
	na
	na
	na
	na
	na
	na
	na
	na
	na
	na
	na
	na
	na
	na
	na
	na
	na
	na
	na
	na
	na
	na
	na
	na
	na
	na
	na
	na
	na
	na
	na
	na
	na
	na
	na
	na
	na
	na
	na
	na
	na
	na
	na
	na
	na
	na
	na
	na
	na
	na
	na
	na
	na
	na
	na
	na
	na
	na
	na
	na
	na
	na
	na
	na
	na
	na
	na
	na
	na
	na
	na
	na
	na
	na
	na
	na
	na
	na
	na
	na
	na
	na
	na
	na
	na
	na
	na
	na
	na
	na
	na
	na
	na
	na
	na
	na
	na
	na
	na
	na
	na
	na
	na
	na
	na
	na
	na
	na
	na
	na
	na
	na
	na
	na
	na
	na
	na
	na
	na
	na
	na
	na
	na
	na
	na
	na
	na
	na
	na
	na
	na
	na
	na
	na
	na
	na
	na
	na
	na
	na
	na
	na
	na
	na
	na
	na
	na
	na
	na
	na
	na
	na
	na
	na
	na
	na
	na
	na
	na
	na
	na
	na
	na
	na
	na
	na
	na
	na
	na
	na
	na
	na
	na
	na
	na
	na
	na
	na
	na
	na
	na
	na
	na
	na
	na
	na
	na
	na
	na
	na
	na
	na
	na
	na
	na
	na
	na
	na
	na
	na
	na
	na
	na
	na
	na
	na
	na
	na
	na
	na
	na
	na
	na
	na
	na
	na
	na
	na
	na
	na
	na
	na
	na
	na
	na
	na
	na
	na
	na
	na
